# Supplementary material for: Chlorhexidine and octenidine susceptibility of bacterial isolates from clinical samples in a three-armed cluster randomised decolonisation trial
Source: PLoS One. 2022 Dec 14;17(12):e0278569. doi: 10.1371/journal.pone.0278569 (PMC9749986; doi:10.1371/journal.pone.0278569)
Supplement: S1 Data — (XLSX) [file pone.0278569.s001.xlsx]

## Sheet: Tabelle1
Number	Cluster	Study_group	Study_group_number	Before	Post	Octenidine_[%]_SL	Chlorhexidine_[%]_SL	Octenidine_MIC_[µg_ml]	Chlorhexidine_MIC_[µg_ml]	Species	Species_exact	LOS ≥ 3 d	ICU_days	clinical_material	Included	OCT_MIC50	CHG_MIC50	CHG_>=MIC50	OCT_>=MIC50
0001	26	control	3	1	0	0.25	0.025	2	5	Staphylococcus aureus	Staphylococcus aureus	1	3	other	1	2	5	1	1
0006	26	control	3	1	0	0.5	0.1	4	20	Klebsiella spp.	Klebsiella pneumoniae	1	3	blood	1	4	50	0	1
0012	34	octenidine	2	1	0	0.25	0.025	2	5	CoNS	CoNS	1	19	blood	1	2	5	1	1
0013	34	octenidine	2	1	0	0.5	0.025	4	5	Escherichia coli	E.coli	1	30	urine	1	4	5	1	1
0014	34	octenidine	2	1	0	4	0.1	32	20	Pseudomonas aeruginosa	Pseudomonas aeruginosa	1	6	tracheal aspirate	1	12	50	0	1
0016	34	octenidine	2	1	0	0.5	0.01	4	2	Escherichia coli	E.coli	1	6	other	1	4	5	0	0
0017	34	octenidine	2	1	0	0.5	0.025	4	5	Escherichia coli	E.coli	1	7	other	1	4	5	1	1
0018	34	octenidine	2	1	0	0.5	0.01	4	2	CoNS	CoNS	1	9	blood	1	2	5	0	1
0019	34	octenidine	2	1	0	0.5	0.01	4	2	Escherichia coli	E.coli	1	6	tracheal aspirate	1	4	5	0	0
0025	34	octenidine	2	1	0	0.25	0.025	2	5	CoNS	CoNS	1	33	blood	1	2	5	1	1
0026	44	chlorhexidine	1	1	0	0.25	0.025	2	5	CoNS	CoNS	1	54	blood	1	2	5	1	1
0031	44	chlorhexidine	1	1	0	0.5	0.025	4	5	Escherichia coli	E.coli	1	5	urine	1	4	5	1	1
0034	35	control	3	1	0	1	0.25	8	50	CoNS	CoNS	1	26	blood	1	2	5	1	1
0035	35	control	3	1	0	3	0.25	24	50	Pseudomonas aeruginosa	Pseudomonas aeruginosa	1	28	blood	1	12	50	1	1
0036	35	control	3	1	0	0.25	0.01	2	2	CoNS	CoNS	1	28	blood	1	2	5	0	1
0037	44	chlorhexidine	1	1	0	0.5	0.1	4	20	Klebsiella spp.	Klebsiella oxytoca	1	34	urine	1	4	50	0	1
0039	35	control	3	1	0	0.5	0.025	4	5	CoNS	CoNS	1	8	blood	1	2	5	1	1
0040	35	control	3	1	0	0.25	0.01	2	2	CoNS	CoNS	1	3	blood	1	2	5	0	1
0041	35	control	3	1	0	0.5	0.25	4	50	Klebsiella spp.	Klebsiella oxytoca	1	4	tracheal aspirate	1	4	50	1	1
0042	35	control	3	1	0	0.1	0.0001	0.8	0.02	Klebsiella spp.	Klebsiella oxytoca	1	4	blood	1	4	50	0	0
0043	35	control	3	1	0	0.25	0.01	2	2	CoNS	CoNS	1	19	blood	1	2	5	0	1
0044	35	control	3	1	0	0.25	0.01	2	2	CoNS	CoNS	1	6	blood	1	2	5	0	1
0045	44	chlorhexidine	1	1	0	0.5	0.25	4	50	Klebsiella spp.	Klebsiella pneumoniae	1	34	wound	1	4	50	1	1
0046	47	control	3	1	0	0.5	0.01	4	2	Escherichia coli	E.coli	1	4	tracheal aspirate	1	4	5	0	0
0047	47	control	3	1	0	0.25	0.01	2	2	Staphylococcus aureus	Staphylococcus aureus	1	3	wound	1	2	5	0	1
0048	47	control	3	1	0	0.5	0.025	4	5	Escherichia coli	E.coli	1	11	other	1	4	5	1	1
0049	47	control	3	1	0	0.5	0.025	4	5	Escherichia coli	E.coli	1	4	tracheal aspirate	1	4	5	1	1
0050	47	control	3	1	0	0.25	0.025	2	5	Staphylococcus aureus	Staphylococcus aureus	1	34	other	1	2	5	1	1
0051	47	control	3	1	0	0.5	0.075	4	15	Escherichia coli	E.coli	1	24	wound	1	4	5	1	1
0052	47	control	3	1	0	0.5	0.025	4	5	Escherichia coli	E.coli	1	12	urine	1	4	5	1	1
0054	47	control	3	1	0	0.25	0.025	2	5	Staphylococcus aureus	Staphylococcus aureus	1	10	blood	1	2	5	1	1
0055	47	control	3	1	0	0.25	0.025	2	5	Staphylococcus aureus	Staphylococcus aureus	1	11	tracheal aspirate	1	2	5	1	1
0056	45	octenidine	2	1	0	0.5	0.25	4	50	Klebsiella spp.	Klebsiella planticola	1	5	blood	1	4	50	1	1
0057	45	octenidine	2	1	0	0.25	0.025	2	5	Staphylococcus aureus		1	45	tracheal aspirate	1	2	5	1	1
0058	45	octenidine	2	1	0	0.5	0.25	4	50	Klebsiella spp.	Klebsiella pneumoniae	1	6	wound	1	4	50	1	1
0059	45	octenidine	2	1	0	0.5	0.05	4	10	Escherichia coli	E.coli	1	6	wound	1	4	5	1	1
0060	45	octenidine	2	1	0	0.25	0.025	2	5	Staphylococcus aureus	Staphylococcus aureus	1	6	wound	1	2	5	1	1
0061	45	octenidine	2	1	0	0.5	0.025	4	5	Escherichia coli	E.coli	1	5	urine	1	4	5	1	1
0062	45	octenidine	2	1	0	0.25	0.025	2	5	Staphylococcus aureus	Staphylococcus aureus	1	6	wound	1	2	5	1	1
0063	45	octenidine	2	1	0	0.5	0.1	4	20	Klebsiella spp.	Klebsiella pneumoniae	1	8	wound	1	4	50	0	1
0064	45	octenidine	2	1	0	0.25	0.025	2	5	Staphylococcus aureus	Staphylococcus aureus	1	8	wound	1	2	5	1	1
0065	45	octenidine	2	1	0	1	0.5	8	100	Klebsiella spp.	Klebsiella ornithinolytica	1	3	tracheal aspirate	1	4	50	1	1
0066	1	octenidine	2	1	0	2	0.25	16	50	Pseudomonas aeruginosa	Pseudomonas aeruginosa	1	5	tracheal aspirate	1	12	50	1	1
0067	1	octenidine	2	1	0	0.25	0.025	2	5	Staphylococcus aureus	Staphylococcus aureus	1	5	tracheal aspirate	1	2	5	1	1
0068	1	octenidine	2	1	0	0.25	0.025	2	5	CoNS	CoNS	1	18	blood	1	2	5	1	1
0069	1	octenidine	2	1	0	0.25	0.025	2	5	Staphylococcus aureus	Staphylococcus aureus	1	26	tracheal aspirate	1	2	5	1	1
0070	1	octenidine	2	1	0	0.25	0.025	2	5	Staphylococcus aureus	Staphylococcus aureus	1	9	tracheal aspirate	1	2	5	1	1
0071	1	octenidine	2	1	0	0.25	0.01	2	2	Staphylococcus aureus	Staphylococcus aureus	1	37	tracheal aspirate	1	2	5	0	1
0072	1	octenidine	2	1	0	0.5	0.025	4	5	Escherichia coli	E.coli	1	11	blood	1	4	5	1	1
0073	1	octenidine	2	1	0	0.5	0.025	4	5	Escherichia coli	E.coli	1	6	tracheal aspirate	1	4	5	1	1
0074	1	octenidine	2	1	0	0.25	0.01	2	2	CoNS	CoNS	1	13	blood	1	2	5	0	1
0075	1	octenidine	2	1	0	0.25	0.025	2	5	CoNS	CoNS	1	18	blood	1	2	5	1	1
0076	50	octenidine	2	1	0	0.5	0.01	4	2	Escherichia coli	E.coli	1	26	urine	1	4	5	0	0
0077	50	octenidine	2	1	0	1.5	0.25	12	50	Pseudomonas aeruginosa	Pseudomonas aeruginosa	1	26	urine	1	12	50	1	1
0078	50	octenidine	2	1	0	0.5	0.25	4	50	Klebsiella spp.	Klebsiella pneumoniae	1	31	tracheal aspirate	1	4	50	1	1
0079	50	octenidine	2	1	0	0.5	0.25	4	50	Klebsiella spp.	Klebsiella pneumoniae	1	45	tracheal aspirate	1	4	50	1	1
0080	50	octenidine	2	1	0	1.5	0.25	12	50	Pseudomonas aeruginosa	Pseudomonas aeruginosa	1	45	tracheal aspirate	1	12	50	1	1
0081	50	octenidine	2	1	0	0.5	0.25	4	50	Klebsiella spp.	Klebsiella pneumoniae	1	84	tracheal aspirate	1	4	50	1	1
0082	50	octenidine	2	1	0	3	0.25	24	50	Pseudomonas aeruginosa	Pseudomonas aeruginosa	1	84	tracheal aspirate	1	12	50	1	1
0083	50	octenidine	2	1	0	0.25	0.01	2	2	Staphylococcus aureus	Staphylococcus aureus	1	84	tracheal aspirate	1	2	5	0	1
0084	50	octenidine	2	1	0	1	0.25	8	50	Klebsiella spp.	Klebsiella pneumoniae	1	20	wound	1	4	50	1	1
0085	50	octenidine	2	1	0	0.5	0.025	4	5	Escherichia coli	E.coli	1	12	wound	1	4	5	1	1
0091	28	control	3	1	0	0.5	0.01	4	2	Escherichia coli	E.coli	1	7	blood	1	4	5	0	0
0096	28	control	3	1	0	0.5	0.025	4	5	Escherichia coli	E.coli	1	12	tracheal aspirate	1	4	5	1	1
0099	60	control	3	1	0	3	0.25	24	50	Pseudomonas aeruginosa	Pseudomonas aeruginosa	1	3	wound	1	12	50	1	1
0100	60	control	3	1	0	0.5	0.25	4	50	Klebsiella spp.	Klebsiella pneumoniae	1	3	wound	1	4	50	1	1
0101	60	control	3	1	0	0.25	0.01	2	2	Staphylococcus aureus	Staphylococcus aureus	1	7	other	1	2	5	0	1
0102	60	control	3	1	0	0.5	0.025	4	5	Escherichia coli	E.coli	1	5	urine	1	4	5	1	1
0103	60	control	3	1	0	0.5	0.25	4	50	Klebsiella spp.	Klebsiella pneumoniae	1	5	tracheal aspirate	1	4	50	1	1
0104	60	control	3	1	0	0.5	0.01	4	2	Escherichia coli	E.coli	1	3	tracheal aspirate	1	4	5	0	0
0105	60	control	3	1	0	1	0.25	8	50	Pseudomonas aeruginosa	Pseudomonas aeruginosa	1	8	urine	1	12	50	1	0
0106	60	control	3	1	0	1	0.25	8	50	Klebsiella spp.	Klebsiella oxytoca	1	11	other	1	4	50	1	1
0107	60	control	3	1	0	0.5	0.25	4	50	Staphylococcus aureus	Staphylococcus aureus	1	4	wound	1	2	5	1	1
0108	60	control	3	1	0	0.5	0.05	4	10	Escherichia coli	E.coli	1	11	tracheal aspirate	1	4	5	1	1
0111	15	octenidine	2	1	0	1	0.25	8	50	Klebsiella spp.	Klebsiella spp.	1	4	tracheal aspirate	1	4	50	1	1
0112	15	octenidine	2	1	0	2	0.25	16	50	Pseudomonas aeruginosa	Pseudomonas aeruginosa	1	4	tracheal aspirate	1	12	50	1	1
0113	15	octenidine	2	1	0	0.5	0.025	4	5	Escherichia coli	E.coli	1	4	tracheal aspirate	1	4	5	1	1
0114	15	octenidine	2	1	0	0.75	0.25	6	50	Escherichia coli	E.coli	1	24	tracheal aspirate	1	4	5	1	1
0116	15	octenidine	2	1	0	0.1	0.005	0.8	1	CoNS	CoNS	1	3	blood	1	2	5	0	0
0118	15	octenidine	2	1	0	0.25	0.01	2	2	Staphylococcus aureus	Staphylococcus aureus	1	3	blood	1	2	5	0	1
0119	44	chlorhexidine	1	1	0	0.25	0.025	2	5	Escherichia coli	E.coli	1	12	tracheal aspirate	1	4	5	1	1
0120	44	chlorhexidine	1	1	0	1.5	0.25	12	50	Pseudomonas aeruginosa	Pseudomonas aeruginosa	1	4	tracheal aspirate	1	12	50	1	1
0121	44	chlorhexidine	1	1	0	0.1	0.01	0.8	2	CoNS	CoNS	1	17	blood	1	2	5	0	0
0122	44	chlorhexidine	1	1	0	0.5	0.25	4	50	Klebsiella spp.	Klebsiella pneumoniae	1	17	tracheal aspirate	1	4	50	1	1
0125	17	chlorhexidine	1	1	0	0.5	0.01	4	2	Escherichia coli	E.coli	1	7	tracheal aspirate	1	4	5	0	0
0126	17	chlorhexidine	1	1	0	0.25	0.01	2	2	Staphylococcus aureus	Staphylococcus aureus	1	7	tracheal aspirate	1	2	5	0	1
0127	17	chlorhexidine	1	1	0	0.05	0.005	0.4	1	CoNS	CoNS	1	13	blood	1	2	5	0	0
0128	17	chlorhexidine	1	1	0	0.5	0.01	4	2	Escherichia coli	E.coli	1	13	other	1	4	5	0	0
0129	17	chlorhexidine	1	1	0	0.25	0.01	2	2	CoNS	CoNS	1	18	blood	1	2	5	0	1
0131	17	chlorhexidine	1	1	0	0.25	0.025	2	5	Staphylococcus aureus	Staphylococcus aureus	1	7	wound	1	2	5	1	1
0132	17	chlorhexidine	1	1	0	0.25	0.025	2	5	Staphylococcus aureus	Staphylococcus aureus	1	5	tracheal aspirate	1	2	5	1	1
0133	17	chlorhexidine	1	1	0	0.5	0.01	4	2	Escherichia coli	E.coli	1	24	tracheal aspirate	1	4	5	0	0
0136	18	chlorhexidine	1	1	0	0.25	0.01	2	2	CoNS	CoNS	1	21	blood	1	2	5	0	1
0137	18	chlorhexidine	1	1	0	0.25	0.01	2	2	CoNS	CoNS	1	34	blood	1	2	5	0	1
0138	18	chlorhexidine	1	1	0	1	0.25	8	50	Pseudomonas aeruginosa	Pseudomonas aeruginosa	1	20	wound	1	12	50	1	0
0139	18	chlorhexidine	1	1	0	0.25	0.01	2	2	Staphylococcus aureus	Staphylococcus aureus	1	7	blood	1	2	5	0	1
0140	18	chlorhexidine	1	1	0	0.25	0.01	2	2	Escherichia coli	E.coli	1	56	tracheal aspirate	1	4	5	0	0
0141	18	chlorhexidine	1	1	0	1	0.5	8	100	Pseudomonas aeruginosa	Pseudomonas aeruginosa	1	3	other	1	12	50	1	0
0142	18	chlorhexidine	1	1	0	0.5	0.025	4	5	Staphylococcus aureus	Staphylococcus aureus	1	7	wound	1	2	5	1	1
0143	18	chlorhexidine	1	1	0	0.5	0.01	4	2	Escherichia coli	E.coli	1	3	wound	1	4	5	0	0
0144	18	chlorhexidine	1	1	0	0.5	0.025	4	5	Escherichia coli	E.coli	1	6	wound	1	4	5	1	1
0145	19	chlorhexidine	1	1	0	0.5	0.01	4	2	Escherichia coli	E.coli	1	16	wound	1	4	5	0	0
0146	19	chlorhexidine	1	1	0	0.25	0.01	2	2	Escherichia coli	E.coli	1	30	tracheal aspirate	1	4	5	0	0
0147	19	chlorhexidine	1	1	0	0.5	0.025	4	5	Escherichia coli	E.coli	1	13	tracheal aspirate	1	4	5	1	1
0148	19	chlorhexidine	1	1	0	0.5	0.01	4	2	Escherichia coli	E.coli	1	13	other	1	4	5	0	0
0149	19	chlorhexidine	1	1	0	0.25	0.01	2	2	Escherichia coli	E.coli	1	13	blood	1	4	5	0	0
0150	19	chlorhexidine	1	1	0	0.25	0.005	2	1	CoNS	CoNS	1	15	blood	1	2	5	0	1
0151	19	chlorhexidine	1	1	0	0.25	0.005	2	1	CoNS	CoNS	1	9	blood	1	2	5	0	1
0152	19	chlorhexidine	1	1	0	0.25	0.01	2	2	Staphylococcus aureus	Staphylococcus aureus	1	4	tracheal aspirate	1	2	5	0	1
0153	19	chlorhexidine	1	1	0	0.25	0.005	2	1	CoNS	CoNS	1	23	blood	1	2	5	0	1
0154	19	chlorhexidine	1	1	0	0.5	0.01	4	2	Escherichia coli	E.coli	1	20	blood	1	4	5	0	0
0155	54	octenidine	2	1	0	0.5	0.025	4	5	Escherichia coli	E.coli	1	15	urine	1	4	5	1	1
0156	54	octenidine	2	1	0	0.5	0.025	4	5	Escherichia coli	E.coli	1	15	urine	1	4	5	1	1
0157	54	octenidine	2	1	0	0.75	0.1	6	20	Escherichia coli	E.coli	1	20	tracheal aspirate	1	4	5	1	1
0158	54	octenidine	2	1	0	0.5	0.25	4	50	Klebsiella spp.	Klebsiella pneumoniae	1	15	other	1	4	50	1	1
0159	54	octenidine	2	1	0	0.5	0.05	4	10	Escherichia coli	E.coli	1	3	urine	1	4	5	1	1
0160	54	octenidine	2	1	0	0.25	0.025	2	5	CoNS	CoNS	1	15	blood	1	2	5	1	1
0161	54	octenidine	2	1	0	2	0.25	16	50	Escherichia coli	E.coli	1	10	other	1	4	5	1	1
0162	54	octenidine	2	1	0	0.5	0.025	4	5	Escherichia coli	E.coli	1	20	tracheal aspirate	1	4	5	1	1
0163	54	octenidine	2	1	0	0.5	0.05	4	10	Escherichia coli	E.coli	1	20	other	1	4	5	1	1
0164	54	octenidine	2	1	0	0.5	0.05	4	10	Escherichia coli	E.coli	1	20	other	1	4	5	1	1
0165	24	octenidine	2	1	0	2	0.25	16	50	Pseudomonas aeruginosa	Pseudomonas aeruginosa	1	6	tracheal aspirate	1	12	50	1	1
0166	24	octenidine	2	1	0	0.25	0.01	2	2	Staphylococcus aureus	Staphylococcus aureus	1	6	tracheal aspirate	1	2	5	0	1
0167	24	octenidine	2	1	0	0.5	0.25	4	50	Klebsiella spp.	Klebsiella pneumoniae	1	6	tracheal aspirate	1	4	50	1	1
0168	24	octenidine	2	1	0	1	0.5	8	100	Pseudomonas aeruginosa	Pseudomonas aeruginosa	1	6	tracheal aspirate	1	12	50	1	0
0169	24	octenidine	2	1	0	1	0.1	8	20	Klebsiella spp.	Klebsiella oxytoca	1	5	tracheal aspirate	1	4	50	0	1
0170	24	octenidine	2	1	0	0.25	0.025	2	5	Staphylococcus aureus	Staphylococcus aureus	1	12	tracheal aspirate	1	2	5	1	1
0171	24	octenidine	2	1	0	0.5	0.025	4	5	Escherichia coli	E.coli	1	12	tracheal aspirate	1	4	5	1	1
0172	24	octenidine	2	1	0	4	0.25	32	50	Pseudomonas aeruginosa	Pseudomonas aeruginosa	1	5	tracheal aspirate	1	12	50	1	1
0173	24	octenidine	2	1	0	1	0.25	8	50	Pseudomonas aeruginosa	Pseudomonas aeruginosa	1	10	tracheal aspirate	1	12	50	1	0
0174	24	octenidine	2	1	0	0.25	0.025	2	5	Staphylococcus aureus	Staphylococcus aureus	1	4	tracheal aspirate	1	2	5	1	1
0175	8	octenidine	2	1	0	0.5	0.025	4	5	Escherichia coli	E.coli	1	3	other	1	4	5	1	1
0176	8	octenidine	2	1	0	1	0.25	8	50	Klebsiella spp.	Klebsiella pneumoniae	1	24	tracheal aspirate	1	4	50	1	1
0177	8	octenidine	2	1	0	0.25	0.025	2	5	CoNS	CoNS	1	4	blood	1	2	5	1	1
0178	8	octenidine	2	1	0	0.5	0.025	4	5	Escherichia coli	E.coli	1	28	tracheal aspirate	1	4	5	1	1
0179	8	octenidine	2	1	0	0.25	0.01	2	2	CoNS	CoNS	1	6	blood	1	2	5	0	1
0180	8	octenidine	2	1	0	0.5	0.025	4	5	Escherichia coli	E.coli	1	4	tracheal aspirate	1	4	5	1	1
0181	8	octenidine	2	1	0	0.25	0.01	2	2	Staphylococcus aureus	Staphylococcus aureus	1	5	tracheal aspirate	1	2	5	0	1
0182	8	octenidine	2	1	0	0.5	0.025	4	5	Escherichia coli	E.coli	1	9	urine	1	4	5	1	1
0183	8	octenidine	2	1	0	0.5	0.025	4	5	Escherichia coli	E.coli	1	13	tracheal aspirate	1	4	5	1	1
0184	8	octenidine	2	1	0	0.5	0.05	4	10	Escherichia coli	E.coli	1	4	urine	1	4	5	1	1
0185	16	octenidine	2	1	0	0.5	0.025	4	5	Escherichia coli	E.coli	1	22	blood	1	4	5	1	1
0186	16	octenidine	2	1	0	4	0.25	32	50	Pseudomonas aeruginosa	Pseudomonas aeruginosa	1	34	other	1	12	50	1	1
0187	16	octenidine	2	1	0	0.25	0.025	2	5	Staphylococcus aureus	Staphylococcus aureus	1	3	tracheal aspirate	1	2	5	1	1
0189	16	octenidine	2	1	0	0.25	0.025	2	5	Staphylococcus aureus	Staphylococcus aureus	1	6	other	1	2	5	1	1
0190	16	octenidine	2	1	0	0.5	0.25	4	50	Klebsiella spp.	Klebsiella pneumoniae	1	20	tracheal aspirate	1	4	50	1	1
0191	16	octenidine	2	1	0	0.25	0.025	2	5	Staphylococcus aureus	Staphylococcus aureus	1	23	other	1	2	5	1	1
0192	16	octenidine	2	1	0	0.25	0.025	2	5	CoNS	CoNS	1	17	blood	1	2	5	1	1
0193	16	octenidine	2	1	0	0.25	0.025	2	5	Staphylococcus aureus	Staphylococcus aureus	1	5	other	1	2	5	1	1
0194	16	octenidine	2	1	0	1.5	0.5	12	100	Pseudomonas aeruginosa	Pseudomonas aeruginosa	1	28	tracheal aspirate	1	12	50	1	1
0195	26	control	3	1	0	0.5	0.01	4	2	CoNS	CoNS	1	4	blood	1	2	5	0	1
0196	26	control	3	1	0	0.5	0.25	4	50	Klebsiella spp.	Klebsiella oxytoca	1	37	blood	1	4	50	1	1
0198	26	control	3	1	0	0.5	0.25	4	50	Klebsiella spp.	Klebsiella oxytoca	1	44	other	1	4	50	1	1
0199	26	control	3	1	0	2	0.25	16	50	Pseudomonas aeruginosa	Pseudomonas aeruginosa	1	28	tracheal aspirate	1	12	50	1	1
0200	26	control	3	1	0	0.5	0.025	4	5	Escherichia coli	E.coli	1	32	wound	1	4	5	1	1
0201	26	control	3	1	0	0.5	0.05	4	10	Escherichia coli	E.coli	1	22	tracheal aspirate	1	4	5	1	1
0202	26	control	3	1	0	0.5	0.025	4	5	Staphylococcus aureus	Staphylococcus aureus	1	4	blood	1	2	5	1	1
0203	26	control	3	1	0	0.25	0.01	2	2	Staphylococcus aureus	Staphylococcus aureus	1	11	tracheal aspirate	1	2	5	0	1
0207	36	chlorhexidine	1	1	0	0.5	0.025	4	5	Escherichia coli	E.coli	1	7	tracheal aspirate	1	4	5	1	1
0208	36	chlorhexidine	1	1	0	0.25	0.025	2	5	CoNS	CoNS	1	15	blood	1	2	5	1	1
0210	36	chlorhexidine	1	1	0	0.5	0.05	4	10	Escherichia coli	E.coli	1	13	tracheal aspirate	1	4	5	1	1
0211	36	chlorhexidine	1	1	0	0.25	0.01	2	2	Staphylococcus aureus	Staphylococcus aureus	1	3	tracheal aspirate	1	2	5	0	1
0216	37	chlorhexidine	1	1	0	0.5	0.025	4	5	Escherichia coli	E.coli	1	3	urine	1	4	5	1	1
0217	37	chlorhexidine	1	1	0	0.5	0.01	4	2	CoNS	CoNS	1	9	blood	1	2	5	0	1
0218	37	chlorhexidine	1	1	0	0.5	0.25	4	50	Klebsiella spp.	Klebsiella pneumoniae	1	4	urine	1	4	50	1	1
0219	37	chlorhexidine	1	1	0	0.5	0.025	4	5	CoNS	CoNS	1	13	blood	1	2	5	1	1
0220	37	chlorhexidine	1	1	0	0.5	0.025	4	5	Escherichia coli	E.coli	1	14	other	1	4	5	1	1
0221	37	chlorhexidine	1	1	0	1	0.25	8	50	Pseudomonas aeruginosa	Pseudomonas aeruginosa	1	3	wound	1	12	50	1	0
0223	36	chlorhexidine	1	1	0	0.5	0.025	4	5	Escherichia coli	E.coli	1	41	tracheal aspirate	1	4	5	1	1
0224	36	chlorhexidine	1	1	0	0.5	0.1	4	20	Klebsiella spp.	Klebsiella pneumoniae	1	41	blood	1	4	50	0	1
0229	52	octenidine	2	1	0	0.25	0.025	2	5	Staphylococcus aureus	Staphylococcus aureus	1	5	tracheal aspirate	1	2	5	1	1
0234	52	octenidine	2	1	0	0.5	0.025	4	5	Escherichia coli	E.coli	1	3	urine	1	4	5	1	1
0236	55	octenidine	2	1	0	0.5	0.025	4	5	CoNS	CoNS	1	5	blood	1	2	5	1	1
0237	55	octenidine	2	1	0	0.75	0.025	6	5	Escherichia coli	E.coli	1	3	tracheal aspirate	1	4	5	1	1
0238	3	chlorhexidine	1	1	0	0.5	0.25	4	50	Klebsiella spp.	Klebsiella pneumoniae	1	74	urine	1	4	50	1	1
0239	3	chlorhexidine	1	1	0	0.75	0.25	6	50	Escherichia coli	E.coli	1	9	other	1	4	5	1	1
0240	3	chlorhexidine	1	1	0	0.25	0.075	2	15	Staphylococcus aureus	Staphylococcus aureus	1	74	wound	1	2	5	1	1
0241	3	chlorhexidine	1	1	0	0.25	0.025	2	5	Staphylococcus aureus	Staphylococcus aureus	1	6	tracheal aspirate	1	2	5	1	1
0242	3	chlorhexidine	1	1	0	0.5	0.25	4	50	Klebsiella spp.	Klebsiella oxytoca	1	12	other	1	4	50	1	1
0243	3	chlorhexidine	1	1	0	0.25	0.25	2	50	CoNS	CoNS	1	7	blood	1	2	5	1	1
0244	3	chlorhexidine	1	1	0	0.25	0.025	2	5	CoNS	CoNS	1	11	blood	1	2	5	1	1
0245	3	chlorhexidine	1	1	0	0.5	0.01	4	2	Escherichia coli	E.coli	1	6	tracheal aspirate	1	4	5	0	0
0246	3	chlorhexidine	1	1	0	0.5	0.025	4	5	CoNS	CoNS	1	33	blood	1	2	5	1	1
0247	3	chlorhexidine	1	1	0	0.75	0.025	6	5	Escherichia coli	E.coli	1	10	tracheal aspirate	1	4	5	1	1
0248	3	chlorhexidine	1	1	0	0.5	0.025	4	5	CoNS	CoNS	1	8	blood	1	2	5	1	1
0249	3	chlorhexidine	1	1	0	0.25	0.025	2	5	Staphylococcus aureus	Staphylococcus aureus	1	8	other	1	2	5	1	1
0250	3	chlorhexidine	1	1	0	0.5	0.025	4	5	Staphylococcus aureus	Staphylococcus aureus	1	17	tracheal aspirate	1	2	5	1	1
0251	3	chlorhexidine	1	1	0	0.5	0.01	4	2	Escherichia coli	E.coli	1	8	tracheal aspirate	1	4	5	0	0
0252	3	chlorhexidine	1	1	0	0.5	0.25	4	50	Klebsiella spp.	Klebsiella oxytoca	1	7	tracheal aspirate	1	4	50	1	1
0253	3	chlorhexidine	1	1	0	0.5	0.25	4	50	CoNS	CoNS	1	8	blood	1	2	5	1	1
0254	3	chlorhexidine	1	1	0	1	0.25	8	50	Pseudomonas aeruginosa	Pseudomonas aeruginosa	1	7	tracheal aspirate	1	12	50	1	0
0255	12	chlorhexidine	1	1	0	2	0.25	16	50	Escherichia coli	E.coli	1	4	wound	1	4	5	1	1
0256	12	chlorhexidine	1	1	0	0.5	0.025	4	5	Staphylococcus aureus	Staphylococcus aureus	1	3	tracheal aspirate	1	2	5	1	1
0257	12	chlorhexidine	1	1	0	0.5	0.025	4	5	CoNS	CoNS	1	15	blood	1	2	5	1	1
0258	12	chlorhexidine	1	1	0	0.5	0.025	4	5	Escherichia coli	E.coli	1	6	tracheal aspirate	1	4	5	1	1
0259	12	chlorhexidine	1	1	0	0.75	0.075	6	15	Staphylococcus aureus	Staphylococcus aureus	1	4	tracheal aspirate	1	2	5	1	1
0260	12	chlorhexidine	1	1	0	0.25	0.025	2	5	Escherichia coli	E.coli	1	4	wound	1	4	5	1	1
0261	12	chlorhexidine	1	1	0	0.75	0.025	6	5	Escherichia coli	E.coli	1	5	tracheal aspirate	1	4	5	1	1
0262	12	chlorhexidine	1	1	0	1	0.25	8	50	Pseudomonas aeruginosa	Pseudomonas aeruginosa	1	4	tracheal aspirate	1	12	50	1	0
0263	12	chlorhexidine	1	1	0	0.5	0.25	4	50	Klebsiella spp.	Klebsiella pneumoniae	1	19	blood	1	4	50	1	1
0264	12	chlorhexidine	1	1	0	0.25	0.25	2	50	Staphylococcus aureus	Staphylococcus aureus	1	3	tracheal aspirate	1	2	5	1	1
0265	49	octenidine	2	1	0	0.5	0.025	4	5	Staphylococcus aureus	Staphylococcus aureus	1	4	tracheal aspirate	1	2	5	1	1
0266	49	octenidine	2	1	0	0.5	0.025	4	5	Escherichia coli	E.coli	1	11	tracheal aspirate	1	4	5	1	1
0267	49	octenidine	2	1	0	0.5	0.025	4	5	Escherichia coli	E.coli	1	9	tracheal aspirate	1	4	5	1	1
0268	49	octenidine	2	1	0	0.5	0.05	4	10	CoNS	CoNS	1	21	blood	1	2	5	1	1
0269	49	octenidine	2	1	0	0.5	0.025	4	5	CoNS	CoNS	1	21	blood	1	2	5	1	1
0271	29	chlorhexidine	1	1	0	0.25	0.01	2	2	Staphylococcus aureus	Staphylococcus aureus	1	7	tracheal aspirate	1	2	5	0	1
0272	29	chlorhexidine	1	1	0	0.25	0.01	2	2	Staphylococcus aureus	Staphylococcus aureus	1	7	blood	1	2	5	0	1
0278	5	control	3	1	0	0.5	0.025	4	5	CoNS	CoNS	1	11	blood	1	2	5	1	1
0279	30	octenidine	2	1	0	0.5	0.01	4	2	Escherichia coli	E.coli	1	33	other	1	4	5	0	0
0280	30	octenidine	2	1	0	0.25	0.025	2	5	Staphylococcus aureus	Staphylococcus aureus	1	38	blood	1	2	5	1	1
0281	30	octenidine	2	1	0	0.5	0.025	4	5	CoNS	CoNS	1	60	blood	1	2	5	1	1
0282	30	octenidine	2	1	0	0.5	0.05	4	10	CoNS	CoNS	1	19	blood	1	2	5	1	1
0283	30	octenidine	2	1	0	0.25	0.025	2	5	Staphylococcus aureus	Staphylococcus aureus	1	11	blood	1	2	5	1	1
0284	30	octenidine	2	1	0	0.5	0.025	4	5	Escherichia coli	E.coli	1	5	tracheal aspirate	1	4	5	1	1
0285	41	chlorhexidine	1	1	0	0.5	0.025	4	5	CoNS	CoNS	1	6	blood	1	2	5	1	1
0287	41	chlorhexidine	1	1	0	0.25	0.025	2	5	Staphylococcus aureus	Staphylococcus aureus	1	4	tracheal aspirate	1	2	5	1	1
0288	41	chlorhexidine	1	1	0	0.25	0.025	2	5	Staphylococcus aureus	Staphylococcus aureus	1	4	tracheal aspirate	1	2	5	1	1
0289	41	chlorhexidine	1	1	0	0.5	0.01	4	2	Escherichia coli	E.coli	1	8	tracheal aspirate	1	4	5	0	0
0290	41	chlorhexidine	1	1	0	0.5	0.025	4	5	Escherichia coli	E.coli	1	13	tracheal aspirate	1	4	5	1	1
0291	41	chlorhexidine	1	1	0	0.25	0.025	2	5	Staphylococcus aureus	Staphylococcus aureus	1	3	blood	1	2	5	1	1
0292	41	chlorhexidine	1	1	0	0.25	0.025	2	5	CoNS	CoNS	1	5	blood	1	2	5	1	1
0293	41	chlorhexidine	1	1	0	0.25	0.025	2	5	Staphylococcus aureus	Staphylococcus aureus	1	3	blood	1	2	5	1	1
0294	41	chlorhexidine	1	1	0	0.25	0.01	2	2	CoNS	CoNS	1	13	blood	1	2	5	0	1
0295	48	octenidine	2	1	0	0.5	0.05	4	10	Escherichia coli	E.coli	1	5	other	1	4	5	1	1
0296	48	octenidine	2	1	0	2	0.25	16	50	Pseudomonas aeruginosa	Pseudomonas aeruginosa	1	5	other	1	12	50	1	1
0297	48	octenidine	2	1	0	0.5	0.25	4	50	Klebsiella spp.	Klebsiella pneumoniae	1	21	urine	1	4	50	1	1
0298	48	octenidine	2	1	0	0.5	0.025	4	5	Escherichia coli	E.coli	1	7	wound	1	4	5	1	1
0299	48	octenidine	2	1	0	0.5	0.25	4	50	Pseudomonas aeruginosa	Pseudomonas aeruginosa	1	28	tracheal aspirate	1	12	50	1	0
0300	48	octenidine	2	1	0	0.5	0.025	4	5	CoNS	CoNS	1	10	blood	1	2	5	1	1
0301	48	octenidine	2	1	0	0.5	0.25	4	50	Klebsiella spp.	Klebsiella ozeanae	1	21	urine	1	4	50	1	1
0302	48	octenidine	2	1	0	1	0.25	8	50	Pseudomonas aeruginosa	Pseudomonas aeruginosa	1	6	sputum	1	12	50	1	0
0303	48	octenidine	2	1	0	0.5	0.025	4	5	Escherichia coli	E.coli	1	6	sputum	1	4	5	1	1
0304	48	octenidine	2	1	0	0.75	0.025	6	5	Escherichia coli	E.coli	1	27	blood	1	4	5	1	1
0305	11	control	3	1	0	0.5	0.25	4	50	Klebsiella spp.	Klebsiella pneumoniae	1	13	tracheal aspirate	1	4	50	1	1
0306	11	control	3	1	0	0.5	0.025	4	5	Escherichia coli	E.coli	1	56	other	1	4	5	1	1
0307	11	control	3	1	0	1	0.25	8	50	Klebsiella spp.	Klebsiella pneumoniae	1	56	tracheal aspirate	1	4	50	1	1
0309	11	control	3	1	0	0.25	0.075	2	15	Staphylococcus aureus	Staphylococcus aureus	1	21	tracheal aspirate	1	2	5	1	1
0310	11	control	3	1	0	0.5	0.025	4	5	Escherichia coli	E.coli	1	7	tracheal aspirate	1	4	5	1	1
0311	11	control	3	1	0	0.25	0.025	2	5	Staphylococcus aureus	Staphylococcus aureus	1	13	tracheal aspirate	1	2	5	1	1
0312	11	control	3	1	0	5	0.25	40	50	Pseudomonas aeruginosa	Pseudomonas aeruginosa	1	8	wound	1	12	50	1	1
0313	11	control	3	1	0	0.5	0.25	4	50	Klebsiella spp.	Klebsiella pneumoniae	1	8	wound	1	4	50	1	1
0314	11	control	3	1	0	0.5	0.1	4	20	Klebsiella spp.	Klebsiella oxytoca	1	8	urine	1	4	50	0	1
0315	5	control	3	1	0	0.5	0.025	4	5	CoNS	CoNS	1	8	blood	1	2	5	1	1
0316	46	control	3	1	0	0.25	0.01	2	2	Staphylococcus aureus	Staphylococcus aureus	1	5	sputum	1	2	5	0	1
0317	46	control	3	1	0	0.5	0.025	4	5	Escherichia coli	E.coli	1	5	sputum	1	4	5	1	1
0319	5	control	3	1	0	0.5	0.01	4	2	Klebsiella spp.	Klebsiella oxytoca	1	10	blood	1	4	50	0	1
0320	27	chlorhexidine	1	1	0	0.5	0.1	4	20	Klebsiella spp.	Klebsiella pneumoniae	1	29	tracheal aspirate	1	4	50	0	1
0321	27	chlorhexidine	1	1	0	0.75	0.1	6	20	Staphylococcus aureus	Staphylococcus aureus	1	20	tracheal aspirate	1	2	5	1	1
0322	27	chlorhexidine	1	1	0	0.75	0.075	6	15	Escherichia coli	E.coli	1	6	tracheal aspirate	1	4	5	1	1
0324	27	chlorhexidine	1	1	0	0.5	0.05	4	10	Pseudomonas aeruginosa	Pseudomonas aeruginosa	1	46	tracheal aspirate	1	12	50	0	0
0325	27	chlorhexidine	1	1	0	0.25	0.025	2	5	Escherichia coli	E.coli	1	16	tracheal aspirate	1	4	5	1	1
0326	27	chlorhexidine	1	1	0	0.5	0.05	4	10	Pseudomonas aeruginosa	Pseudomonas aeruginosa	1	3	wound	1	12	50	0	0
0327	27	chlorhexidine	1	1	0	0.5	0.05	4	10	Staphylococcus aureus	Staphylococcus aureus	1	30	urine	1	2	5	1	1
0331	51	chlorhexidine	1	1	0	2	0.25	16	50	Staphylococcus aureus	Staphylococcus aureus	1	13	tracheal aspirate	1	2	5	1	1
0337	51	chlorhexidine	1	1	0	0.5	0.05	4	10	Klebsiella spp.	Klebsiella pneumoniae	1	4	urine	1	4	50	0	1
0338	51	chlorhexidine	1	1	0	0.5	0.1	4	20	Pseudomonas aeruginosa	Pseudomonas aeruginosa	1	33	urine	1	12	50	0	0
0339	25	control	3	1	0	0.5	0.025	4	5	Staphylococcus aureus	Staphylococcus aureus	1	4	other	1	2	5	1	1
0340	25	control	3	1	0	0.25	0.01	2	2	Escherichia coli	E.coli	1	4	other	1	4	5	0	0
0345	25	control	3	1	0	0.5	0.1	4	20	CoNS	CoNS	1	46	blood	1	2	5	1	1
0347	25	control	3	1	0	0.5	0.25	4	50	Pseudomonas aeruginosa	Pseudomonas aeruginosa	1	34	tracheal aspirate	1	12	50	1	0
0348	25	control	3	1	0	0.25	0.025	2	5	Escherichia coli	E.coli	1	3	urine	1	4	5	1	1
0349	5	control	3	1	0	0.25	0.025	2	5	Escherichia coli	E.coli	1	8	wound	1	4	5	1	1
0350	5	control	3	1	0	0.5	0.075	4	15	Staphylococcus aureus	Staphylococcus aureus	1	24	blood	1	2	5	1	1
0351	5	control	3	1	0	0.75	0.05	6	10	CoNS	CoNS	1	24	blood	1	2	5	1	1
0352	5	control	3	1	0	0.25	0.025	2	5	Escherichia coli	E.coli	1	24	tracheal aspirate	1	4	5	1	1
0353	5	control	3	1	0	1	0.25	8	50	Pseudomonas aeruginosa	Pseudomonas aeruginosa	1	8	tracheal aspirate	1	12	50	1	0
0354	5	control	3	1	0	0.25	0.025	2	5	Escherichia coli	E.coli	1	4	tracheal aspirate	1	4	5	1	1
0355	5	control	3	1	0	0.5	0.25	4	50	Klebsiella spp.	Klebsiella oxytoca	1	4	tracheal aspirate	1	4	50	1	1
0356	5	control	3	1	0	0.5	0.025	4	5	Staphylococcus aureus	Staphylococcus aureus	1	4	other	1	2	5	1	1
0360	5	control	3	1	0	0.5	0.05	4	10	Escherichia coli	E.coli	1	16	tracheal aspirate	1	4	5	1	1
0361	20	chlorhexidine	1	1	0	0.5	0.05	4	10	CoNS	CoNS	1	7	blood	1	2	5	1	1
0362	20	chlorhexidine	1	1	0	1	0.5	8	100	Klebsiella spp.	Klebsiella pneumoniae	1	5	tracheal aspirate	1	4	50	1	1
0363	20	chlorhexidine	1	1	0	0.5	0.1	4	20	Pseudomonas aeruginosa	Pseudomonas aeruginosa	1	47	urine	1	12	50	0	0
0365	20	chlorhexidine	1	1	0	1	0.25	8	50	Klebsiella spp.	Klebsiella oxytoca	1	4	tracheal aspirate	1	4	50	1	1
0366	20	chlorhexidine	1	1	0	0.5	0.025	4	5	Escherichia coli	E.coli	1	3	tracheal aspirate	1	4	5	1	1
0367	20	chlorhexidine	1	1	0	0.5	0.005	4	1	Staphylococcus aureus	Staphylococcus aureus	1	3	tracheal aspirate	1	2	5	0	1
0368	20	chlorhexidine	1	1	0	0.5	0.025	4	5	Staphylococcus aureus	Staphylococcus aureus	1	16	tracheal aspirate	1	2	5	1	1
0369	20	chlorhexidine	1	1	0	1	0.25	8	50	Pseudomonas aeruginosa	Pseudomonas aeruginosa	1	45	other	1	12	50	1	0
0370	20	chlorhexidine	1	1	0	1.5	0.25	12	50	Pseudomonas aeruginosa	Pseudomonas aeruginosa	1	31	tracheal aspirate	1	12	50	1	1
0371	56	control	3	1	0	1	0.5	8	100	Pseudomonas aeruginosa	Pseudomonas aeruginosa	1	9	other	1	12	50	1	0
0372	56	control	3	1	0	0.25	0.025	2	5	Staphylococcus aureus	Staphylococcus aureus	1	6	tracheal aspirate	1	2	5	1	1
0373	56	control	3	1	0	0.5	0.025	4	5	CoNS	CoNS	1	10	blood	1	2	5	1	1
0375	56	control	3	1	0	0.5	0.025	4	5	CoNS	CoNS	1	11	blood	1	2	5	1	1
0376	56	control	3	1	0	5	0.25	40	50	Pseudomonas aeruginosa	Pseudomonas aeruginosa	1	5	wound	1	12	50	1	1
0377	56	control	3	1	0	0.75	0.025	6	5	Escherichia coli	E.coli	1	11	blood	1	4	5	1	1
0378	56	control	3	1	0	5	0.25	40	50	Pseudomonas aeruginosa	Pseudomonas aeruginosa	1	12	tracheal aspirate	1	12	50	1	1
0380	56	control	3	1	0	5	0.25	40	50	Pseudomonas aeruginosa	Pseudomonas aeruginosa	1	13	tracheal aspirate	1	12	50	1	1
0381	38	octenidine	2	1	0	0.5	0.025	4	5	Escherichia coli	E.coli	1	3	tracheal aspirate	1	4	5	1	1
0382	38	octenidine	2	1	0	0.5	0.025	4	5	Escherichia coli	E.coli	1	4	urine	1	4	5	1	1
0385	39	control	3	1	0	5	0.1	40	20	Klebsiella spp.	Klebsiella oxytoca	1	3	tracheal aspirate	1	4	50	0	1
0390	39	control	3	1	0	0.5	0.025	4	5	Staphylococcus aureus	Staphylococcus aureus	1	3	wound	1	2	5	1	1
0393	14	chlorhexidine	1	1	0	0.5	0.05	4	10	Escherichia coli	E.coli	1	7	tracheal aspirate	1	4	5	1	1
0394	14	chlorhexidine	1	1	0	0.25	0.025	2	5	Staphylococcus aureus	Staphylococcus aureus	1	8	other	1	2	5	1	1
0395	14	chlorhexidine	1	1	0	0.25	0.01	2	2	Staphylococcus aureus	Staphylococcus aureus	1	8	blood	1	2	5	0	1
0396	14	chlorhexidine	1	1	0	0.25	0.025	2	5	Staphylococcus aureus	Staphylococcus aureus	1	6	tracheal aspirate	1	2	5	1	1
0398	14	chlorhexidine	1	1	0	0.75	0.075	6	15	Escherichia coli	E.coli	1	5	tracheal aspirate	1	4	5	1	1
0399	14	chlorhexidine	1	1	0	0.5	0.025	4	5	CoNS	CoNS	1	11	blood	1	2	5	1	1
0400	7	octenidine	2	1	0	5	0.25	40	50	Klebsiella spp.	Klebsiella pneumoniae	1	7	sputum	1	4	50	1	1
0401	7	octenidine	2	1	0	0.25	0.01	2	2	Staphylococcus aureus	Staphylococcus aureus	1	16	tracheal aspirate	1	2	5	0	1
0426	10	chlorhexidine	1	1	0	0.75	0.025	6	5	Escherichia coli	E.coli	1	42	tracheal aspirate	1	4	5	1	1
0428	10	chlorhexidine	1	1	0	5	0.25	40	50	Pseudomonas aeruginosa	Pseudomonas aeruginosa	1	33	tracheal aspirate	1	12	50	1	1
0429	10	chlorhexidine	1	1	0	1.5	0.05	12	10	Klebsiella spp.	Klebsiella spp.	1	16	tracheal aspirate	1	4	50	0	1
0430	10	chlorhexidine	1	1	0	0.5	0.025	4	5	Staphylococcus aureus	Staphylococcus aureus	1	4	tracheal aspirate	1	2	5	1	1
0431	10	chlorhexidine	1	1	0	0.75	0.75	6	150	Escherichia coli	E.coli	1	4	tracheal aspirate	1	4	5	1	1
0433	10	chlorhexidine	1	1	0	0.75	0.025	6	5	Escherichia coli	E.coli	1	18	urine	1	4	5	1	1
0435	2	chlorhexidine	1	1	0	0.5	0.025	4	5	Staphylococcus aureus	Staphylococcus aureus	1	3	blood	1	2	5	1	1
0436	2	chlorhexidine	1	1	0	0.25	0.025	2	5	CoNS	CoNS	1	21	blood	1	2	5	1	1
0438	2	chlorhexidine	1	1	0	0.75	0.025	6	5	Escherichia coli	E.coli	1	14	other	1	4	5	1	1
0441	2	chlorhexidine	1	1	0	0.25	0.01	2	2	CoNS	CoNS	1	3	blood	1	2	5	0	1
0443	2	chlorhexidine	1	1	0	0.5	0.01	4	2	Escherichia coli	E.coli	1	4	urine	1	4	5	0	0
0446	11	chlorhexidine	1	1	0	3	0.25	24	50	Klebsiella spp.	Klebsiella pneumoniae	1	9	other	1	4	50	1	1
0447	11	chlorhexidine	1	1	0	0.5	0.025	4	5	Escherichia coli	E.coli	1	17	other	1	4	5	1	1
0448	11	chlorhexidine	1	1	0	2	0.25	16	50	Klebsiella spp.	Klebsiella oxytoca	1	12	other	1	4	50	1	1
0449	11	chlorhexidine	1	1	0	3	0.05	24	10	Pseudomonas aeruginosa	Pseudomonas aeruginosa	1	45	other	1	12	50	0	1
0450	11	chlorhexidine	1	1	0	0.25	0.025	2	5	Escherichia coli	E.coli	1	7	other	1	4	5	1	1
0451	11	chlorhexidine	1	1	0	0.75	0.025	6	5	CoNS	CoNS	1	6	blood	1	2	5	1	1
0452	11	chlorhexidine	1	1	0	0.5	0.075	4	15	Escherichia coli	E.coli	1	25	other	1	4	5	1	1
0453	11	chlorhexidine	1	1	0	0.25	0.01	2	2	CoNS	CoNS	1	3	blood	1	2	5	0	1
0455	11	chlorhexidine	1	1	0	0.5	0.05	4	10	Klebsiella spp.	Klebsiella pneumoniae	1	24	tracheal aspirate	1	4	50	0	1
0456	6	octenidine	2	1	0	2	0.25	16	50	Pseudomonas aeruginosa	Pseudomonas aeruginosa	1	17	urine	1	12	50	1	1
0457	6	octenidine	2	1	0	0.5	0.01	4	2	Escherichia coli	E.coli	1	3	urine	1	4	5	0	0
0458	6	octenidine	2	1	0	1.5	0.25	12	50	Klebsiella spp.	Klebsiella pneumoniae	1	10	other	1	4	50	1	1
0459	6	octenidine	2	1	0	1.5	0.05	12	10	Klebsiella spp.	Klebsiella pneumoniae	1	10	wound	1	4	50	0	1
0460	6	octenidine	2	1	0	1.5	0.25	12	50	Klebsiella spp.	Klebsiella pneumoniae	1	10	tracheal aspirate	1	4	50	1	1
0461	6	octenidine	2	1	0	1.5	0.25	12	50	Klebsiella spp.	Klebsiella pneumoniae	1	12	tracheal aspirate	1	4	50	1	1
0462	6	octenidine	2	1	0	1.5	0.25	12	50	Klebsiella spp.	Klebsiella pneumoniae	1	12	other	1	4	50	1	1
0463	6	octenidine	2	1	0	1	0.25	8	50	Klebsiella spp.	Keine Angabe	1	13	wound	1	4	50	1	1
0466	31	chlorhexidine	1	1	0	0.5	0.25	4	50	Klebsiella spp.	Klebsiella pneumoniae	1	3	urine	1	4	50	1	1
0467	31	chlorhexidine	1	1	0	0.25	0.025	2	5	Staphylococcus aureus	Staphylococcus aureus	1	3	tracheal aspirate	1	2	5	1	1
0468	31	chlorhexidine	1	1	0	0.5	0.01	4	2	Escherichia coli	E.coli	1	18	tracheal aspirate	1	4	5	0	0
0469	31	chlorhexidine	1	1	0	0.5	0.01	4	2	Escherichia coli	E.coli	1	19	urine	1	4	5	0	0
0470	31	chlorhexidine	1	1	0	0.5	0.025	4	5	CoNS	CoNS	1	18	blood	1	2	5	1	1
0471	31	chlorhexidine	1	1	0	0.5	0.025	4	5	Escherichia coli	E.coli	1	16	tracheal aspirate	1	4	5	1	1
0472	31	chlorhexidine	1	1	0	0.5	0.025	4	5	Escherichia coli	E.coli	1	17	other	1	4	5	1	1
0474	59	chlorhexidine	1	1	0	1.5	0.25	12	50	Klebsiella spp.	Klebsiella spp.	1	9	blood	1	4	50	1	1
0475	59	chlorhexidine	1	1	0	0.25	0.025	2	5	CoNS	CoNS	1	12	blood	1	2	5	1	1
0476	59	chlorhexidine	1	1	0	0.25	0.01	2	2	Staphylococcus aureus	Staphylococcus aureus	1	5	tracheal aspirate	1	2	5	0	1
0477	59	chlorhexidine	1	1	0	0.5	0.025	4	5	Escherichia coli	E.coli	1	17	wound	1	4	5	1	1
0478	59	chlorhexidine	1	1	0	0.5	0.025	4	5	CoNS	CoNS	1	21	blood	1	2	5	1	1
0479	59	chlorhexidine	1	1	0	0.5	0.025	4	5	Escherichia coli	E.coli	1	3	other	1	4	5	1	1
0480	59	chlorhexidine	1	1	0	0.5	0.01	4	2	Escherichia coli	E.coli	1	20	tracheal aspirate	1	4	5	0	0
0481	59	chlorhexidine	1	1	0	1.5	0.1	12	20	Klebsiella spp.	Klebsiella spp.	1	27	tracheal aspirate	1	4	50	0	1
0482	59	chlorhexidine	1	1	0	3	0.25	24	50	Pseudomonas aeruginosa	Pseudomonas aeruginosa	1	6	wound	1	12	50	1	1
0483	59	chlorhexidine	1	1	0	0.25	0.025	2	5	Staphylococcus aureus	Staphylococcus aureus	1	33	tracheal aspirate	1	2	5	1	1
0484	43	chlorhexidine	1	1	0	0.25	0.025	2	5	CoNS	CoNS	1	8	blood	1	2	5	1	1
0485	43	chlorhexidine	1	1	0	3	0.25	24	50	Pseudomonas aeruginosa	Pseudomonas aeruginosa	1	10	tracheal aspirate	1	12	50	1	1
0486	43	chlorhexidine	1	1	0	3	0.25	24	50	Pseudomonas aeruginosa	Pseudomonas aeruginosa	1	32	other	1	12	50	1	1
0487	43	chlorhexidine	1	1	0	0.5	0.075	4	15	Escherichia coli	E.coli	1	5	other	1	4	5	1	1
0488	28	control	3	1	0	1.5	0.25	12	50	Klebsiella spp.	Klebsiella spp.	1	34	wound	1	4	50	1	1
0489	28	control	3	1	0	0.25	0.01	2	2	Staphylococcus aureus	Staphylococcus aureus	1	34	wound	1	2	5	0	1
0490	28	control	3	1	0	0.5	0.025	4	5	Escherichia coli	E.coli	1	3	urine	1	4	5	1	1
0491	28	control	3	1	0	2	0.25	16	50	Pseudomonas aeruginosa	Pseudomonas aeruginosa	1	11	tracheal aspirate	1	12	50	1	1
0492	28	control	3	1	0	0.5	0.025	4	5	Escherichia coli	E.coli	1	3	urine	1	4	5	1	1
0493	28	control	3	1	0	0.5	0.01	4	2	Staphylococcus aureus		1	5	tracheal aspirate	1	2	5	0	1
0494	28	control	3	1	0	0.5	0.01	4	2	Staphylococcus aureus	Staphylococcus aureus	1	3	wound	1	2	5	0	1
0495	28	control	3	1	0	0.5	0.025	4	5	Escherichia coli	E.coli	1	3	urine	1	4	5	1	1
0496	28	control	3	1	0	4	0.25	32	50	Pseudomonas aeruginosa	Pseudomonas aeruginosa	1	3	urine	1	12	50	1	1
0497	28	control	3	1	0	2	0.25	16	50	Klebsiella spp.	Klebsiella spp.	1	3	urine	1	4	50	1	1
0499	40	chlorhexidine	1	1	0	0.5	0.025	4	5	Escherichia coli	E.coli	1	10	other	1	4	5	1	1
0500	40	chlorhexidine	1	1	0	0.25	0.025	2	5	Staphylococcus aureus	Staphylococcus aureus	1	7	other	1	2	5	1	1
0501	40	chlorhexidine	1	1	0	2	0.25	16	50	Klebsiella spp.	Klebsiella spp.	1	7	other	1	4	50	1	1
0502	40	chlorhexidine	1	1	0	2	0.25	16	50	Klebsiella spp.	Klebsiella pneumoniae	1	7	other	1	4	50	1	1
0503	40	chlorhexidine	1	1	0	2	0.25	16	50	Klebsiella spp.	Klebsiella pneumoniae	1	6	other	1	4	50	1	1
0504	40	chlorhexidine	1	1	0	2	0.25	16	50	Pseudomonas aeruginosa	Pseudomonas aeruginosa	1	11	other	1	12	50	1	1
0505	40	chlorhexidine	1	1	0	1	0.25	8	50	Escherichia coli	E.coli	1	6	other	1	4	5	1	1
0511	58	control	3	1	0	0.5	0.025	4	5	Escherichia coli	E.coli	1	22	other	1	4	5	1	1
0512	58	control	3	1	0	0.5	0.025	4	5	Escherichia coli	E.coli	1	14	wound	1	4	5	1	1
0513	58	control	3	1	0	0.5	0.075	4	15	Escherichia coli	E.coli	1	15	urine	1	4	5	1	1
0516	40	chlorhexidine	1	1	0	0.5	0.01	4	2	Escherichia coli	E.coli	1	11	other	1	4	5	0	0
0517	11	control	3	1	0	0.5	0.01	4	2	CoNS	CoNS	1	6	blood	1	2	5	0	1
0519	11	control	3	1	0	0.25	0.025	2	5	CoNS	CoNS	1	11	blood	1	2	5	1	1
0520	11	control	3	1	0	0.75	0.025	6	5	Escherichia coli	E.coli	1	5	wound	1	4	5	1	1
0521	11	control	3	1	0	2	0.25	16	50	Klebsiella spp.	Klebsiella pneumoniae	1	14	tracheal aspirate	1	4	50	1	1
0523	11	control	3	1	0	0.25	0.01	2	2	Staphylococcus aureus	Staphylococcus aureus	1	7	tracheal aspirate	1	2	5	0	1
0524	11	control	3	1	0	0.1	0.01	0.8	2	Staphylococcus aureus	Staphylococcus aureus	1	6	tracheal aspirate	1	2	5	0	0
0525	11	control	3	1	0	0.5	0.01	4	2	Escherichia coli	E.coli	1	10	urine	1	4	5	0	0
0526	11	control	3	1	0	0.25	0.01	2	2	Staphylococcus aureus	Staphylococcus aureus	1	11	tracheal aspirate	1	2	5	0	1
0528	33	control	3	1	0	1	0.25	8	50	Pseudomonas aeruginosa	Pseudomonas aeruginosa	1	12	tracheal aspirate	1	12	50	1	0
0529	33	control	3	1	0	3	0.25	24	50	Pseudomonas aeruginosa	Pseudomonas aeruginosa	1	12	tracheal aspirate	1	12	50	1	1
0530	33	control	3	1	0	0.5	0.075	4	15	Escherichia coli	E.coli	1	12	wound	1	4	5	1	1
0531	33	control	3	1	0	4	0.25	32	50	Pseudomonas aeruginosa	Pseudomonas aeruginosa	1	39	tracheal aspirate	1	12	50	1	1
0532	33	control	3	1	0	4	0.5	32	100	Pseudomonas aeruginosa	Pseudomonas aeruginosa	1	11	tracheal aspirate	1	12	50	1	1
0534	33	control	3	1	0	1	0.25	8	50	Pseudomonas aeruginosa	Pseudomonas aeruginosa	1	7	tracheal aspirate	1	12	50	1	0
0537	11	control	3	1	0	0.5	0.025	4	5	Escherichia coli	E.coli	1	6	sputum	1	4	5	1	1
0538	11	control	3	1	0	0.5	0.01	4	2	Escherichia coli	E.coli	1	6	tracheal aspirate	1	4	5	0	0
0541	11	control	3	1	0	2	0.25	16	50	Klebsiella spp.	Klebsiella pneumoniae	1	20	tracheal aspirate	1	4	50	1	1
0543	11	control	3	1	0	0.5	0.025	4	5	Escherichia coli	E.coli	1	3	urine	1	4	5	1	1
0544	11	control	3	1	0	0.5	0.025	4	5	Escherichia coli	E.coli	1	3	other	1	4	5	1	1
0545	11	control	3	1	0	0.5	0.01	4	2	Escherichia coli	E.coli	1	3	wound	1	4	5	0	0
0546	11	control	3	1	0	0.5	0.01	4	2	Escherichia coli	E.coli	1	3	wound	1	4	5	0	0
0547	25	control	3	1	0	0.5	0.01	4	2	Escherichia coli	E.coli	1	4	other	1	4	5	0	0
0548	13	octenidine	2	1	0	0.25	0.01	2	2	Staphylococcus aureus	Staphylococcus aureus	1	12	other	1	2	5	0	1
0549	4	chlorhexidine	1	1	0	1.5	0.25	12	50	Klebsiella spp.	Klebsiella pneumoniae	1	16	other	1	4	50	1	1
0550	4	chlorhexidine	1	1	0	0.5	0.075	4	15	Escherichia coli	E.coli	1	14	other	1	4	5	1	1
0551	4	chlorhexidine	1	1	0	2	0.5	16	100	Pseudomonas aeruginosa	Pseudomonas aeruginosa	1	14	other	1	12	50	1	1
0552	4	chlorhexidine	1	1	0	1	0.25	8	50	Klebsiella spp.	Klebsiella pneumoniae	1	7	other	1	4	50	1	1
0553	4	chlorhexidine	1	1	0	0.5	0.01	4	2	Escherichia coli	E.coli	1	40	other	1	4	5	0	0
0554	4	chlorhexidine	1	1	0	0.5	0.25	4	50	Klebsiella spp.	Klebsiella pneumoniae	1	40	other	1	4	50	1	1
0556	4	chlorhexidine	1	1	0	0.5	0.1	4	20	Klebsiella spp.	Klebsiella pneumoniae	1	3	other	1	4	50	0	1
0557	18	chlorhexidine	1	0	1	2	0.25	16	50	Pseudomonas aeruginosa	Pseudomonas aeruginosa	1	48	tracheal aspirate	1	12	50	1	1
0558	18	chlorhexidine	1	0	1	1	0.25	8	50	Pseudomonas aeruginosa	Pseudomonas aeruginosa	1	36	wound	1	12	50	1	0
0559	18	chlorhexidine	1	0	1	0.5	0.05	4	10	Klebsiella spp.	Klebsiella pneumoniae	1	5	wound	1	4	50	0	1
0560	18	chlorhexidine	1	0	1	0.5	0.01	4	2	Escherichia coli	E.coli	1	10	wound	1	4	5	0	0
0561	18	chlorhexidine	1	0	1	0.25	0.01	2	2	CoNS	CoNS	1	24	blood	1	2	5	0	1
0562	18	chlorhexidine	1	0	1	0.5	0.025	4	5	Escherichia coli	E.coli	1	25	wound	1	4	5	1	1
0563	18	chlorhexidine	1	0	1	0.25	0.01	2	2	CoNS	CoNS	1	17	blood	1	2	5	0	1
0564	18	chlorhexidine	1	0	1	1.5	0.25	12	50	Pseudomonas aeruginosa	Pseudomonas aeruginosa	1	41	tracheal aspirate	1	12	50	1	1
0565	18	chlorhexidine	1	0	1	0.25	0.01	2	2	CoNS	CoNS	1	14	blood	1	2	5	0	1
0566	18	chlorhexidine	1	0	1	0.5	0.25	4	50	Klebsiella spp.	Klebsiella pneumoniae	1	25	wound	1	4	50	1	1
0567	17	chlorhexidine	1	0	1	0.5	0.25	4	50	Klebsiella spp.	Klebsiella oxytoca	1	6	tracheal aspirate	1	4	50	1	1
0568	17	chlorhexidine	1	0	1	0.5	0.25	4	50	Klebsiella spp.	Klebsiella oxytoca	1	32	tracheal aspirate	1	4	50	1	1
0569	17	chlorhexidine	1	0	1	0.5	0.01	4	2	Escherichia coli	E.coli	1	4	blood	1	4	5	0	0
0570	17	chlorhexidine	1	0	1	0.25	0.01	2	2	Escherichia coli	E.coli	1	20	wound	1	4	5	0	0
0571	17	chlorhexidine	1	0	1	1	0.25	8	50	Pseudomonas aeruginosa	Pseudomonas aeruginosa	1	4	tracheal aspirate	1	12	50	1	0
0572	17	chlorhexidine	1	0	1	2	0.25	16	50	Pseudomonas aeruginosa	Pseudomonas aeruginosa	1	6	tracheal aspirate	1	12	50	1	1
0573	17	chlorhexidine	1	0	1	0.25	0.025	2	5	Staphylococcus aureus	Staphylococcus aureus	1	6	tracheal aspirate	1	2	5	1	1
0574	17	chlorhexidine	1	0	1	0.5	0.025	4	5	Escherichia coli	E.coli	1	46	urine	1	4	5	1	1
0575	17	chlorhexidine	1	0	1	2	0.25	16	50	Pseudomonas aeruginosa	Pseudomonas aeruginosa	1	18	tracheal aspirate	1	12	50	1	1
0576	17	chlorhexidine	1	0	1	0.5	0.025	4	5	Escherichia coli	E.coli	1	24	other	1	4	5	1	1
0577	20	chlorhexidine	1	0	1	0.5	0.25	4	50	Klebsiella spp.	Klebsiella pneumoniae	1	6	tracheal aspirate	1	4	50	1	1
0578	20	chlorhexidine	1	0	1	0.5	0.01	4	2	CoNS	CoNS	1	6	blood	1	2	5	0	1
0579	20	chlorhexidine	1	0	1	0.25	0.025	2	5	CoNS	CoNS	1	22	blood	1	2	5	1	1
0580	20	chlorhexidine	1	0	1	0.5	0.025	4	5	Escherichia coli	E.coli	1	4	urine	1	4	5	1	1
0581	20	chlorhexidine	1	0	1	0.25	0.01	2	2	CoNS	CoNS	1	21	blood	1	2	5	0	1
0582	20	chlorhexidine	1	0	1	0.5	0.25	4	50	Pseudomonas aeruginosa	Pseudomonas aeruginosa	1	14	tracheal aspirate	1	12	50	1	0
0583	20	chlorhexidine	1	0	1	0.5	0.1	4	20	Klebsiella spp.	Klebsiella oxytoca	1	13	tracheal aspirate	1	4	50	0	1
0584	20	chlorhexidine	1	0	1	0.5	0.01	4	2	Escherichia coli	E.coli	1	39	tracheal aspirate	1	4	5	0	0
0585	20	chlorhexidine	1	0	1	0.5	0.025	4	5	Escherichia coli	E.coli	1	43	other	1	4	5	1	1
0586	20	chlorhexidine	1	0	1	0.5	0.025	4	5	Staphylococcus aureus	Staphylococcus aureus	1	8	tracheal aspirate	1	2	5	1	1
0587	5	control	3	0	1	0.1	0.01	0.8	2	Staphylococcus aureus	Staphylococcus aureus	1	5	blood	1	2	5	0	0
0588	5	control	3	0	1	0.25	0.01	2	2	Staphylococcus aureus	Staphylococcus aureus	1	5	urine	1	2	5	0	1
0589	5	control	3	0	1	0.25	0.01	2	2	Staphylococcus aureus	Staphylococcus aureus	1	6	blood	1	2	5	0	1
0590	5	control	3	0	1	0.5	0.01	4	2	Escherichia coli	E.coli	1	4	tracheal aspirate	1	4	5	0	0
0591	5	control	3	0	1	0.5	0.025	4	5	Escherichia coli	E.coli	1	10	tracheal aspirate	1	4	5	1	1
0592	5	control	3	0	1	2	0.25	16	50	Pseudomonas aeruginosa	Pseudomonas aeruginosa	1	5	other	1	12	50	1	1
0593	35	control	3	0	1	0.25	0.025	2	5	CoNS	CoNS	1	5	blood	1	2	5	1	1
0594	35	control	3	0	1	0.25	0.01	2	2	CoNS	CoNS	1	3	blood	1	2	5	0	1
0596	35	control	3	0	1	0.5	0.25	4	50	Klebsiella spp.	Klebsiella pneumoniae	1	3	blood	1	4	50	1	1
0597	35	control	3	0	1	2	0.25	16	50	Pseudomonas aeruginosa	Pseudomonas aeruginosa	1	50	tracheal aspirate	1	12	50	1	1
0598	35	control	3	0	1	0.5	0.01	4	2	Escherichia coli	E.coli	1	12	other	1	4	5	0	0
0601	35	control	3	0	1	0.25	0.025	2	5	Staphylococcus aureus	Staphylococcus aureus	1	5	other	1	2	5	1	1
0602	35	control	3	0	1	0.5	0.25	4	50	Escherichia coli	E.coli	1	5	other	1	4	5	1	1
0603	22	control	3	0	1	0.25	0.025	2	5	CoNS	CoNS	1	24	blood	1	2	5	1	1
0604	47	control	3	0	1	0.5	0.1	4	20	Staphylococcus aureus	Staphylococcus aureus	1	5	tracheal aspirate	1	2	5	1	1
0605	47	control	3	0	1	0.1	0.025	0.8	5	Staphylococcus aureus	Staphylococcus aureus	1	6	wound	1	2	5	1	0
0606	47	control	3	0	1	0.5	0.025	4	5	Escherichia coli	E.coli	1	8	tracheal aspirate	1	4	5	1	1
0607	47	control	3	0	1	0.25	0.05	2	10	Staphylococcus aureus	Staphylococcus aureus	1	7	tracheal aspirate	1	2	5	1	1
0608	47	control	3	0	1	0.5	0.25	4	50	Klebsiella spp.	Klebsiella pneumoniae	1	13	tracheal aspirate	1	4	50	1	1
0609	47	control	3	0	1	1	0.25	8	50	Klebsiella spp.	Klebsiella pneumoniae	1	72	tracheal aspirate	1	4	50	1	1
0610	47	control	3	0	1	0.25	0.05	2	10	Staphylococcus aureus	Staphylococcus aureus	1	8	tracheal aspirate	1	2	5	1	1
0611	47	control	3	0	1	0.5	0.025	4	5	Escherichia coli	E.coli	1	23	tracheal aspirate	1	4	5	1	1
0612	47	control	3	0	1	3	0.25	24	50	Pseudomonas aeruginosa	Pseudomonas aeruginosa	1	45	tracheal aspirate	1	12	50	1	1
0613	47	control	3	0	1	5	0.25	40	50	Pseudomonas aeruginosa	Pseudomonas aeruginosa	1	4	tracheal aspirate	1	12	50	1	1
0614	5	control	3	0	1	0.5	0.025	4	5	Escherichia coli	E.coli	1	29	tracheal aspirate	1	4	5	1	1
0615	56	control	3	0	1	0.1	0.025	0.8	5	CoNS	CoNS	1	7	blood	1	2	5	1	0
0616	56	control	3	0	1	0.1	0.025	0.8	5	CoNS	CoNS	1	4	blood	1	2	5	1	0
0617	56	control	3	0	1	0.5	0.025	4	5	CoNS	CoNS	1	15	blood	1	2	5	1	1
0618	56	control	3	0	1	0.5	0.25	4	50	Klebsiella spp.	Klebsiella pneumoniae	1	5	blood	1	4	50	1	1
0619	56	control	3	0	1	0.25	0.025	2	5	CoNS	CoNS	1	10	blood	1	2	5	1	1
0622	56	control	3	0	1	0.25	0.025	2	5	Escherichia coli	E.coli	1	20	blood	1	4	5	1	1
0623	56	control	3	0	1	0.5	0.25	4	50	Klebsiella spp.	Klebsiella pneumoniae	1	21	blood	1	4	50	1	1
0624	56	control	3	0	1	0.25	0.1	2	20	Staphylococcus aureus	Staphylococcus aureus	1	9	blood	1	2	5	1	1
0625	5	control	3	0	1	2	0.25	16	50	Pseudomonas aeruginosa	Pseudomonas aeruginosa	1	30	tracheal aspirate	1	12	50	1	1
0626	5	control	3	0	1	0.5	0.1	4	20	Escherichia coli	E.coli	1	33	tracheal aspirate	1	4	5	1	1
0627	11	control	3	0	1	3	0.05	4	10	Staphylococcus aureus	Staphylococcus aureus	1	13	tracheal aspirate	1	2	5	1	1
0628	11	control	3	0	1	0.5	0.05	4	10	Escherichia coli	E.coli	1	18	urine	1	4	5	1	1
0629	11	control	3	0	1	0.5	0.1	4	20	Klebsiella spp.	Klebsiella pneumoniae	1	18	tracheal aspirate	1	4	50	0	1
0630	11	control	3	0	1	0.5	0.25	4	50	Staphylococcus aureus	Staphylococcus aureus	1	5	tracheal aspirate	1	2	5	1	1
0631	11	control	3	0	1	3	0.1	24	20	Pseudomonas aeruginosa	Pseudomonas aeruginosa	1	11	tracheal aspirate	1	12	50	0	1
0632	11	control	3	0	1	0.25	0.05	2	10	Staphylococcus aureus	Staphylococcus aureus	1	62	tracheal aspirate	1	2	5	1	1
0633	11	control	3	0	1	1	0.1	8	20	Klebsiella spp.	Klebsiella oxytoca	1	62	tracheal aspirate	1	4	50	0	1
0634	11	control	3	0	1	0.75	0.25	6	50	Escherichia coli	E.coli	1	49	urine	1	4	5	1	1
0635	11	control	3	0	1	0.5	0.25	4	50	Escherichia coli	E.coli	1	49	tracheal aspirate	1	4	5	1	1
0636	11	control	3	0	1	0.25	0.025	2	5	CoNS	CoNS	1	28	blood	1	2	5	1	1
0639	25	control	3	0	1	0.25	0.025	2	5	CoNS	CoNS	1	23	blood	1	2	5	1	1
0640	25	control	3	0	1	0.25	0.025	2	5	CoNS	CoNS	1	12	blood	1	2	5	1	1
0641	25	control	3	0	1	0.25	0.025	2	5	CoNS	CoNS	1	3	blood	1	2	5	1	1
0642	25	control	3	0	1	0.5	0.05	4	10	CoNS	CoNS	1	17	blood	1	2	5	1	1
0643	25	control	3	0	1	0.5	0.025	4	5	Escherichia coli	E.coli	1	4	blood	1	4	5	1	1
0644	25	control	3	0	1	0.25	0.025	2	5	CoNS	CoNS	1	7	blood	1	2	5	1	1
0645	25	control	3	0	1	0.5	0.25	4	50	Klebsiella spp.	Klebsiella pneumoniae	1	26	tracheal aspirate	1	4	50	1	1
0646	25	control	3	0	1	0.5	0.025	4	5	Escherichia coli	E.coli	1	7	wound	1	4	5	1	1
0647	1	octenidine	2	0	1	0.25	0.025	2	5	CoNS	CoNS	1	16	blood	1	2	5	1	1
0648	1	octenidine	2	0	1	1	0.25	8	50	Pseudomonas aeruginosa	Pseudomonas aeruginosa	1	6	tracheal aspirate	1	12	50	1	0
0649	1	octenidine	2	0	1	1.5	0.25	12	50	Pseudomonas aeruginosa	Pseudomonas aeruginosa	1	25	tracheal aspirate	1	12	50	1	1
0650	1	octenidine	2	0	1	1.5	0.25	12	50	Pseudomonas aeruginosa	Pseudomonas aeruginosa	1	11	tracheal aspirate	1	12	50	1	1
0651	1	octenidine	2	0	1	0.5	0.05	4	10	Staphylococcus aureus	Staphylococcus aureus	1	6	tracheal aspirate	1	2	5	1	1
0652	1	octenidine	2	0	1	4	0.25	32	50	Pseudomonas aeruginosa	Pseudomonas aeruginosa	1	6	tracheal aspirate	1	12	50	1	1
0653	1	octenidine	2	0	1	0.5	0.25	4	50	Klebsiella spp.	Klebsiella pneumoniae	1	15	tracheal aspirate	1	4	50	1	1
0654	1	octenidine	2	0	1	1	0.25	8	50	Klebsiella spp.	Klebsiella pneumoniae	1	4	tracheal aspirate	1	4	50	1	1
0655	1	octenidine	2	0	1	0.1	0.05	0.8	10	Staphylococcus aureus	Staphylococcus aureus	1	4	tracheal aspirate	1	2	5	1	0
0656	1	octenidine	2	0	1	0.5	0.025	4	5	Escherichia coli	E.coli	1	32	tracheal aspirate	1	4	5	1	1
0657	5	control	3	0	1	3	0.25	24	50	Pseudomonas aeruginosa	Pseudomonas aeruginosa	1	47	tracheal aspirate	1	12	50	1	1
0657.1	5	control	3	0	1	0.25	0.05	2	10	Staphylococcus aureus	Staphylococcus aureus	1	4	tracheal aspirate	1	2	5	1	1
0658	60	control	3	0	1	0.5	0.05	4	10	Escherichia coli	E.coli	1	4	urine	1	4	5	1	1
0659	60	control	3	0	1	0.5	0.1	4	20	Klebsiella spp.	Klebsiella oxytoca	1	8	tracheal aspirate	1	4	50	0	1
0660	60	control	3	0	1	3	0.25	24	50	Pseudomonas aeruginosa	Pseudomonas aeruginosa	1	13	tracheal aspirate	1	12	50	1	1
0661	60	control	3	0	1	1.5	0.25	12	50	Pseudomonas aeruginosa	Pseudomonas aeruginosa	1	4	urine	1	12	50	1	1
0662	60	control	3	0	1	3	0.25	24	50	Pseudomonas aeruginosa	Pseudomonas aeruginosa	1	4	urine	1	12	50	1	1
0663	60	control	3	0	1	0.1	0.025	0.8	5	Staphylococcus aureus	Staphylococcus aureus	1	3	tracheal aspirate	1	2	5	1	0
0664	60	control	3	0	1	3	0.25	24	50	Pseudomonas aeruginosa	Pseudomonas aeruginosa	1	10	other	1	12	50	1	1
0665	60	control	3	0	1	0.5	0.1	4	20	Klebsiella spp.	Klebsiella oxytoca	1	9	tracheal aspirate	1	4	50	0	1
0666	60	control	3	0	1	0.25	0.025	2	5	Staphylococcus aureus	Staphylococcus aureus	1	6	tracheal aspirate	1	2	5	1	1
0667	60	control	3	0	1	0.25	0.05	2	10	Staphylococcus aureus	Staphylococcus aureus	1	4	urine	1	2	5	1	1
0668	8	octenidine	2	0	1	2	0.25	16	50	Pseudomonas aeruginosa	Pseudomonas aeruginosa	1	13	tracheal aspirate	1	12	50	1	1
0669	8	octenidine	2	0	1	0.5	0.05	4	10	Escherichia coli	E.coli	1	16	tracheal aspirate	1	4	5	1	1
0670	8	octenidine	2	0	1	0.5	0.25	4	50	Klebsiella spp.	Klebsiella pneumoniae	1	7	tracheal aspirate	1	4	50	1	1
0671	8	octenidine	2	0	1	1.5	0.25	12	50	Pseudomonas aeruginosa	Pseudomonas aeruginosa	1	17	other	1	12	50	1	1
0673	8	octenidine	2	0	1	1	0.25	8	50	Klebsiella spp.	Klebsiella pneumoniae	1	9	sputum	1	4	50	1	1
0674	8	octenidine	2	0	1	0.5	0.1	4	20	Klebsiella spp.	Klebsiella pneumoniae	1	18	wound	1	4	50	0	1
0675	8	octenidine	2	0	1	0.25	0.025	2	5	Escherichia coli	E.coli	1	15	tracheal aspirate	1	4	5	1	1
0676	8	octenidine	2	0	1	4	0.5	32	100	Pseudomonas aeruginosa	Pseudomonas aeruginosa	1	4	other	1	12	50	1	1
0677	8	octenidine	2	0	1	0.5	0.25	4	50	Klebsiella spp.	Klebsiella oxytoca	1	16	tracheal aspirate	1	4	50	1	1
0678	32	control	3	0	1	0.5	0.25	4	50	Klebsiella spp.	Klebsiella pneumoniae	1	6	tracheal aspirate	1	4	50	1	1
0679	32	control	3	0	1	1.5	0.5	12	100	Pseudomonas aeruginosa	Pseudomonas aeruginosa	1	25	tracheal aspirate	1	12	50	1	1
0680	32	control	3	0	1	0.25	0.05	2	10	Staphylococcus aureus	Staphylococcus aureus	1	3	wound	1	2	5	1	1
0681	32	control	3	0	1	0.5	0.25	4	50	Klebsiella spp.	Klebsiella oxytoca	1	3	wound	1	4	50	1	1
0682	32	control	3	0	1	0.5	0.05	4	10	Escherichia coli	E.coli	1	3	wound	1	4	5	1	1
0683	32	control	3	0	1	0.5	0.25	4	50	Klebsiella spp.	Klebsiella pneumoniae	1	4	wound	1	4	50	1	1
0685	32	control	3	0	1	3	0.5	24	100	Pseudomonas aeruginosa	Pseudomonas aeruginosa	1	4	other	1	12	50	1	1
0686	32	control	3	0	1	0.25	0.025	2	5	Staphylococcus aureus	Staphylococcus aureus	1	3	tracheal aspirate	1	2	5	1	1
0687	32	control	3	0	1	0.25	0.05	2	10	Staphylococcus aureus	Staphylococcus aureus	1	3	tracheal aspirate	1	2	5	1	1
0688	32	control	3	0	1	0.5	0.25	4	50	Klebsiella spp.	Klebsiella pneumoniae	1	3	other	1	4	50	1	1
0689	32	control	3	0	1	0.25	0.025	2	5	CoNS	CoNS	1	3	blood	1	2	5	1	1
0690	32	control	3	0	1	0.25	0.05	2	10	Escherichia coli	E.coli	1	4	blood	1	4	5	1	1
0691	32	control	3	0	1	0.1	0.025	0.8	5	Staphylococcus aureus	Staphylococcus aureus	1	5	blood	1	2	5	1	0
0692	32	control	3	0	1	0.25	0.01	2	2	CoNS	CoNS	1	7	blood	1	2	5	0	1
0693	48	octenidine	2	0	1	1.5	0.25	12	50	Pseudomonas aeruginosa	Pseudomonas aeruginosa	1	12	blood	1	12	50	1	1
0694	48	octenidine	2	0	1	0.25	0.025	2	5	Escherichia coli	E.coli	1	12	wound	1	4	5	1	1
0695	48	octenidine	2	0	1	0.5	0.25	4	50	Klebsiella spp.	Klebsiella pneumoniae	1	4	other	1	4	50	1	1
0696	48	octenidine	2	0	1	2	0.1	16	20	Pseudomonas aeruginosa	Pseudomonas aeruginosa	1	22	tracheal aspirate	1	12	50	0	1
0697	48	octenidine	2	0	1	2	0.5	16	100	Pseudomonas aeruginosa	Pseudomonas aeruginosa	1	15	tracheal aspirate	1	12	50	1	1
0698	48	octenidine	2	0	1	0.25	0.025	2	5	Escherichia coli	E.coli	1	3	other	1	4	5	1	1
0699	48	octenidine	2	0	1	3	0.5	24	100	Pseudomonas aeruginosa	Pseudomonas aeruginosa	1	12	other	1	12	50	1	1
0700	48	octenidine	2	0	1	0.5	0.25	4	50	Pseudomonas aeruginosa	Pseudomonas aeruginosa	1	12	wound	1	12	50	1	0
0701	48	octenidine	2	0	1	0.25	0.01	2	2	Escherichia coli	E.coli	1	4	wound	1	4	5	0	0
0702	48	octenidine	2	0	1	0.25	0.01	2	2	Staphylococcus aureus	Staphylococcus aureus	1	4	blood	1	2	5	0	1
0703	50	octenidine	2	0	1	0.5	0.25	4	50	Klebsiella spp.	Klebsiella pneumoniae	1	19	wound	1	4	50	1	1
0704	50	octenidine	2	0	1	0.5	0.25	4	50	Klebsiella spp.	Klebsiella pneumoniae	1	45	urine	1	4	50	1	1
0705	50	octenidine	2	0	1	4	0.25	32	50	Klebsiella spp.	Klebsiella pneumoniae	1	15	wound	1	4	50	1	1
0706	50	octenidine	2	0	1	0.5	0.25	4	50	Pseudomonas aeruginosa	Pseudomonas aeruginosa	1	26	wound	1	12	50	1	0
0707	50	octenidine	2	0	1	0.5	0.1	4	20	Klebsiella spp.	Klebsiella pneumoniae	1	18	wound	1	4	50	0	1
0708	50	octenidine	2	0	1	0.25	0.01	2	2	Escherichia coli	E.coli	1	5	blood	1	4	5	0	0
0709	50	octenidine	2	0	1	0.25	0.01	2	2	Staphylococcus aureus	Staphylococcus aureus	1	13	tracheal aspirate	1	2	5	0	1
0710	50	octenidine	2	0	1	0.5	0.25	4	50	Klebsiella spp.	Klebsiella pneumoniae	1	33	blood	1	4	50	1	1
0711	50	octenidine	2	0	1	0.5	0.25	4	50	Klebsiella spp.	Klebsiella oxytoca	1	6	tracheal aspirate	1	4	50	1	1
0712	50	octenidine	2	0	1	0.25	0.01	2	2	Staphylococcus aureus	Staphylococcus aureus	1	6	wound	1	2	5	0	1
0713	45	octenidine	2	0	1	0.5	0.25	4	50	Klebsiella spp.	Klebsiella pneumoniae	1	34	tracheal aspirate	1	4	50	1	1
0718	45	octenidine	2	0	1	0.5	0.1	4	20	Escherichia coli	E.coli	1	14	urine	1	4	5	1	1
0719	45	octenidine	2	0	1	0.5	0.05	4	10	Klebsiella spp.	Klebsiella pneumoniae	1	14	urine	1	4	50	0	1
0720	36	chlorhexidine	1	0	1	1	0.1	8	20	Pseudomonas aeruginosa	Pseudomonas aeruginosa	1	16	tracheal aspirate	1	12	50	0	0
0721	36	chlorhexidine	1	0	1	0.25	0.01	2	2	Escherichia coli	E.coli	1	16	tracheal aspirate	1	4	5	0	0
0722	36	chlorhexidine	1	0	1	0.1	0.01	0.8	2	Staphylococcus aureus	Staphylococcus aureus	1	3	tracheal aspirate	1	2	5	0	0
0723	36	chlorhexidine	1	0	1	2	0.5	16	100	Pseudomonas aeruginosa	Pseudomonas aeruginosa	1	18	wound	1	12	50	1	1
0724	36	chlorhexidine	1	0	1	1	0.05	8	10	Pseudomonas aeruginosa	Pseudomonas aeruginosa	1	3	urine	1	12	50	0	0
0725	36	chlorhexidine	1	0	1	0.25	0.025	2	5	CoNS	CoNS	1	12	blood	1	2	5	1	1
0726	36	chlorhexidine	1	0	1	0.1	0.01	0.8	2	CoNS	CoNS	1	16	blood	1	2	5	0	0
0727	36	chlorhexidine	1	0	1	0.25	0.025	2	5	CoNS	CoNS	1	10	blood	1	2	5	1	1
0728	36	chlorhexidine	1	0	1	1	0.25	8	50	Pseudomonas aeruginosa	Pseudomonas aeruginosa	1	11	other	1	12	50	1	0
0729	36	chlorhexidine	1	0	1	0.25	0.01	2	2	Staphylococcus aureus	Staphylococcus aureus	1	5	tracheal aspirate	1	2	5	0	1
0730	16	octenidine	2	0	1	0.25	0.025	2	5	Staphylococcus aureus	Staphylococcus aureus	1	6	other	1	2	5	1	1
0731	16	octenidine	2	0	1	0.25	0.025	2	5	CoNS	CoNS	1	10	blood	1	2	5	1	1
0732	16	octenidine	2	0	1	0.25	0.01	2	2	Staphylococcus aureus	Staphylococcus aureus	1	7	blood	1	2	5	0	1
0737	39	control	3	0	1	0.25	0.01	2	2	Escherichia coli	E.coli	1	17	tracheal aspirate	1	4	5	0	0
0738	39	control	3	0	1	0.25	0.01	2	2	Staphylococcus aureus	Staphylococcus aureus	1	17	tracheal aspirate	1	2	5	0	1
0739	39	control	3	0	1	0.25	0.05	2	10	Escherichia coli	E.coli	1	11	urine	1	4	5	1	1
0742	39	control	3	0	1	1.5	0.25	12	50	Pseudomonas aeruginosa	Pseudomonas aeruginosa	1	29	other	1	12	50	1	1
0743	46	control	3	0	1	0.25	0.01	2	2	Staphylococcus aureus	Staphylococcus aureus	1	4	blood	1	2	5	0	1
0744	46	control	3	0	1	0.25	0.025	2	5	Staphylococcus aureus	Staphylococcus aureus	1	5	wound	1	2	5	1	1
0746	52	octenidine	2	0	1	0.5	0.05	4	10	CoNS	CoNS	1	13	blood	1	2	5	1	1
0747	52	octenidine	2	0	1	0.5	0.25	4	50	Klebsiella spp.	Klebsiella oxytoca	1	10	tracheal aspirate	1	4	50	1	1
0748	52	octenidine	2	0	1	0.5	0.25	4	50	Pseudomonas aeruginosa	Pseudomonas aeruginosa	1	13	tracheal aspirate	1	12	50	1	0
0750	52	octenidine	2	0	1	0.5	0.25	4	50	Pseudomonas aeruginosa	Pseudomonas aeruginosa	1	4	urine	1	12	50	1	0
0751	52	octenidine	2	0	1	0.25	0.025	2	5	Staphylococcus aureus	Staphylococcus aureus	1	4	other	1	2	5	1	1
0763	19	chlorhexidine	1	0	1	0.25	0.025	2	5	CoNS	CoNS	1	4	blood	1	2	5	1	1
0764	19	chlorhexidine	1	0	1	0.5	0.25	4	50	Klebsiella spp.	Klebsiella pneumoniae	1	4	tracheal aspirate	1	4	50	1	1
0765	19	chlorhexidine	1	0	1	0.1	0.005	0.8	1	CoNS	CoNS	1	6	blood	1	2	5	0	0
0767	19	chlorhexidine	1	0	1	0.25	0.025	2	5	Escherichia coli	E.coli	1	4	urine	1	4	5	1	1
0768	19	chlorhexidine	1	0	1	0.5	0.01	4	2	Klebsiella spp.	Klebsiella pneumoniae	1	26	urine	1	4	50	0	1
0769	19	chlorhexidine	1	0	1	0.5	0.25	4	50	Escherichia coli	E.coli	1	26	urine	1	4	5	1	1
0771	19	chlorhexidine	1	0	1	0.25	0.025	2	5	CoNS	CoNS	1	23	blood	1	2	5	1	1
0772	19	chlorhexidine	1	0	1	0.25	0.01	2	2	CoNS	CoNS	1	37	blood	1	2	5	0	1
0773	21	octenidine	2	0	1	1	0.25	8	50	Pseudomonas aeruginosa	Pseudomonas aeruginosa	1	50	tracheal aspirate	1	12	50	1	0
0774	21	octenidine	2	0	1	0.25	0.01	2	2	CoNS	CoNS	1	10	blood	1	2	5	0	1
0775	21	octenidine	2	0	1	1	0.25	8	50	Pseudomonas aeruginosa	Pseudomonas aeruginosa	1	61	tracheal aspirate	1	12	50	1	0
0776	21	octenidine	2	0	1	1	0.25	8	50	Pseudomonas aeruginosa	Pseudomonas aeruginosa	1	62	tracheal aspirate	1	12	50	1	0
0777	21	octenidine	2	0	1	1.5	0.25	12	50	Pseudomonas aeruginosa	Pseudomonas aeruginosa	1	74	tracheal aspirate	1	12	50	1	1
0778	21	octenidine	2	0	1	0.1	0.005	0.8	1	CoNS	CoNS	1	10	blood	1	2	5	0	0
0779	11	control	3	0	1	4	0.5	32	100	Klebsiella spp.	Klebsiella oxytoca	1	8	wound	1	4	50	1	1
0780	11	control	3	0	1	0.25	0.01	2	2	Escherichia coli	E.coli	1	18	tracheal aspirate	1	4	5	0	0
0781	11	control	3	0	1	0.5	0.25	4	50	Klebsiella spp.	Klebsiella oxytoca	1	16	tracheal aspirate	1	4	50	1	1
0782	11	control	3	0	1	0.5	0.1	4	20	Klebsiella spp.	Klebsiella pneumoniae	1	11	tracheal aspirate	1	4	50	0	1
0783	11	control	3	0	1	4	0.5	32	100	Pseudomonas aeruginosa	Pseudomonas aeruginosa	1	7	wound	1	12	50	1	1
0784	11	control	3	0	1	1	0.25	8	50	Pseudomonas aeruginosa	Pseudomonas aeruginosa	1	12	tracheal aspirate	1	12	50	1	0
0785	11	control	3	0	1	1	0.25	8	50	Pseudomonas aeruginosa	Pseudomonas aeruginosa	1	7	tracheal aspirate	1	12	50	1	0
0786	11	control	3	0	1	0.5	0.25	4	50	Pseudomonas aeruginosa	Pseudomonas aeruginosa	1	25	tracheal aspirate	1	12	50	1	0
0787	11	control	3	0	1	0.5	0.25	4	50	Pseudomonas aeruginosa	Pseudomonas aeruginosa	1	25	tracheal aspirate	1	12	50	1	0
0788	11	control	3	0	1	0.5	0.1	4	20	Pseudomonas aeruginosa	Pseudomonas aeruginosa	1	3	tracheal aspirate	1	12	50	0	0
0789	57	control	3	0	1	0.25	0.025	2	5	Escherichia coli	E.coli	1	25	tracheal aspirate	1	4	5	1	1
0790	57	control	3	0	1	0.5	0.1	4	20	Pseudomonas aeruginosa	Pseudomonas aeruginosa	1	7	tracheal aspirate	1	12	50	0	0
0792	57	control	3	0	1	0.25	0.01	2	2	CoNS	CoNS	1	28	blood	1	2	5	0	1
0795	57	control	3	0	1	0.5	0.1	4	20	Klebsiella spp.	Keine Angabe	1	5	tracheal aspirate	1	4	50	0	1
0796	57	control	3	0	1	0.25	0.01	2	2	Escherichia coli	E.coli	1	18	tracheal aspirate	1	4	5	0	0
0797	57	control	3	0	1	0.25	0.01	2	2	Escherichia coli	E.coli	1	6	tracheal aspirate	1	4	5	0	0
0798	57	control	3	0	1	0.25	0.01	2	2	Staphylococcus aureus	Staphylococcus aureus	1	4	tracheal aspirate	1	2	5	0	1
0800	34	octenidine	2	0	1	4	0.25	32	50	Pseudomonas aeruginosa	Pseudomonas aeruginosa	1	9	tracheal aspirate	1	12	50	1	1
0802	15	octenidine	2	0	1	0.25	0.01	2	2	Escherichia coli	E.coli	1	9	urine	1	4	5	0	0
0803	15	octenidine	2	0	1	0.25	0.01	2	2	Staphylococcus aureus	Staphylococcus aureus	1	3	tracheal aspirate	1	2	5	0	1
0804	15	octenidine	2	0	1	0.1	0.005	0.8	1	CoNS	CoNS	1	5	blood	1	2	5	0	0
0805	15	octenidine	2	0	1	0.5	0.25	4	50	Pseudomonas aeruginosa	Pseudomonas aeruginosa	1	17	urine	1	12	50	1	0
0806	15	octenidine	2	0	1	0.25	0.01	2	2	Escherichia coli	E.coli	1	15	wound	1	4	5	0	0
0807	15	octenidine	2	0	1	0.1	0.005	0.8	1	CoNS	CoNS	1	3	blood	1	2	5	0	0
0808	15	octenidine	2	0	1	0.25	0.025	2	5	Staphylococcus aureus	Staphylococcus aureus	1	4	other	1	2	5	1	1
0809	15	octenidine	2	0	1	0.5	0.25	4	50	Klebsiella spp.	Klebsiella pneumoniae	1	11	tracheal aspirate	1	4	50	1	1
0810	15	octenidine	2	0	1	0.5	0.1	4	20	Klebsiella spp.	Klebsiella oxytoca	1	7	wound	1	4	50	0	1
0812	24	octenidine	2	0	1	0.5	0.05	4	10	Klebsiella spp.	Klebsiella pneumoniae	1	29	tracheal aspirate	1	4	50	0	1
0813	24	octenidine	2	0	1	0.1	0.01	0.8	2	CoNS	CoNS	1	23	blood	1	2	5	0	0
0814	24	octenidine	2	0	1	0.25	0.01	2	2	CoNS	CoNS	1	23	blood	1	2	5	0	1
0817	24	octenidine	2	0	1	1.5	0.25	12	50	Pseudomonas aeruginosa	Pseudomonas aeruginosa	1	7	tracheal aspirate	1	12	50	1	1
0818	24	octenidine	2	0	1	0.5	0.1	4	20	Klebsiella spp.	Klebsiella pneumoniae	1	7	tracheal aspirate	1	4	50	0	1
0819	24	octenidine	2	0	1	0.5	0.01	4	2	Escherichia coli	E.coli	1	9	tracheal aspirate	1	4	5	0	0
0820	24	octenidine	2	0	1	0.5	0.25	4	50	Klebsiella spp.	Klebsiella pneumoniae	1	4	tracheal aspirate	1	4	50	1	1
0821	6	octenidine	2	0	1	0.5	0.01	4	2	Escherichia coli	E.coli	1	13	tracheal aspirate	1	4	5	0	0
0824	6	octenidine	2	0	1	2	0.25	16	50	Pseudomonas aeruginosa	Pseudomonas aeruginosa	1	5	tracheal aspirate	1	12	50	1	1
0826	6	octenidine	2	0	1	0.5	0.1	4	20	Klebsiella spp.	Klebsiella pneumoniae	1	3	wound	1	4	50	0	1
0827	6	octenidine	2	0	1	0.25	0.025	2	5	Escherichia coli	E.coli	1	4	tracheal aspirate	1	4	5	1	1
0828	49	octenidine	2	0	1	0.25	0.01	2	2	Staphylococcus aureus	Staphylococcus aureus	1	13	tracheal aspirate	1	2	5	0	1
0829	49	octenidine	2	0	1	0.1	0.01	0.8	2	Staphylococcus aureus	Staphylococcus aureus	1	4	tracheal aspirate	1	2	5	0	0
0830	49	octenidine	2	0	1	1	0.1	8	20	Pseudomonas aeruginosa	Pseudomonas aeruginosa	1	9	tracheal aspirate	1	12	50	0	0
0831	49	octenidine	2	0	1	0.25	0.025	2	5	Staphylococcus aureus	Staphylococcus aureus	1	9	tracheal aspirate	1	2	5	1	1
0832	49	octenidine	2	0	1	1.5	0.25	12	50	Pseudomonas aeruginosa	Pseudomonas aeruginosa	1	15	tracheal aspirate	1	12	50	1	1
0833	49	octenidine	2	0	1	1	0.25	8	50	Klebsiella spp.	Klebsiella pneumoniae	1	32	tracheal aspirate	1	4	50	1	1
0834	49	octenidine	2	0	1	1	0.05	8	10	Pseudomonas aeruginosa	Pseudomonas aeruginosa	1	32	tracheal aspirate	1	12	50	0	0
0835	49	octenidine	2	0	1	0.25	0.005	2	1	Staphylococcus aureus	Staphylococcus aureus	1	10	tracheal aspirate	1	2	5	0	1
0836	49	octenidine	2	0	1	2	0.25	16	50	Pseudomonas aeruginosa	Pseudomonas aeruginosa	1	20	tracheal aspirate	1	12	50	1	1
0837	49	octenidine	2	0	1	0.25	0.025	2	5	Staphylococcus aureus	Staphylococcus aureus	1	4	urine	1	2	5	1	1
0838	49	octenidine	2	0	1	0.25	0.025	2	5	Escherichia coli	E.coli	1	12	urine	1	4	5	1	1
0839	49	octenidine	2	0	1	0.5	0.25	4	50	Klebsiella spp.	Klebsiella variicola	1	4	tracheal aspirate	1	4	50	1	1
0840	44	chlorhexidine	1	0	1	0.25	0.01	2	2	Staphylococcus aureus	Staphylococcus aureus	1	31	tracheal aspirate	1	2	5	0	1
0841	44	chlorhexidine	1	0	1	1	0.25	8	50	Escherichia coli	E.coli	1	41	tracheal aspirate	1	4	5	1	1
0842	44	chlorhexidine	1	0	1	0.5	0.25	4	50	Klebsiella spp.	Klebsiella ornithinolytica	1	5	tracheal aspirate	1	4	50	1	1
0843	44	chlorhexidine	1	0	1	0.25	0.005	2	1	CoNS	CoNS	1	4	blood	1	2	5	0	1
0844	44	chlorhexidine	1	0	1	0.1	0.005	0.8	1	CoNS	CoNS	1	5	blood	1	2	5	0	0
0845	44	chlorhexidine	1	0	1	1	0.25	8	50	Pseudomonas aeruginosa	Pseudomonas aeruginosa	1	8	tracheal aspirate	1	12	50	1	0
0846	44	chlorhexidine	1	0	1	0.25	0.025	2	5	Staphylococcus aureus	Staphylococcus aureus	1	23	tracheal aspirate	1	2	5	1	1
0847	44	chlorhexidine	1	0	1	0.5	0.1	4	20	Klebsiella spp.	Klebsiella oxytoca	1	26	urine	1	4	50	0	1
0848	44	chlorhexidine	1	0	1	0.25	0.025	2	5	Staphylococcus aureus	Staphylococcus aureus	1	4	tracheal aspirate	1	2	5	1	1
0849	44	chlorhexidine	1	0	1	0.5	0.25	4	50	Klebsiella spp.	Klebsiella pneumoniae	1	22	urine	1	4	50	1	1
0850	51	chlorhexidine	1	0	1	0.5	0.1	4	20	Pseudomonas aeruginosa	Pseudomonas aeruginosa	1	13	tracheal aspirate	1	12	50	0	0
0851	51	chlorhexidine	1	0	1	0.25	0.01	2	2	Staphylococcus aureus	Staphylococcus aureus	1	4	tracheal aspirate	1	2	5	0	1
0854	51	chlorhexidine	1	0	1	0.25	0.01	2	2	Staphylococcus aureus	Staphylococcus aureus	1	3	sputum	1	2	5	0	1
0858	51	chlorhexidine	1	0	1	0.25	0.01	2	2	Escherichia coli	E.coli	1	13	urine	1	4	5	0	0
0860	42	chlorhexidine	1	0	1	0.25	0.01	2	2	Escherichia coli	E.coli	1	7	urine	1	4	5	0	0
0861	42	chlorhexidine	1	0	1	0.25	0.01	2	2	CoNS	CoNS	1	21	blood	1	2	5	0	1
0862	42	chlorhexidine	1	0	1	1	0.25	8	50	Pseudomonas aeruginosa	Pseudomonas aeruginosa	1	20	tracheal aspirate	1	12	50	1	0
0867	42	chlorhexidine	1	0	1	0.25	0.01	2	2	Escherichia coli	E.coli	1	5	other	1	4	5	0	0
0869	37	chlorhexidine	1	0	1	0.1	0.005	0.8	1	CoNS	CoNS	1	3	blood	1	2	5	0	0
0870	37	chlorhexidine	1	0	1	0.25	0.01	2	2	Escherichia coli	E.coli	1	6	tracheal aspirate	1	4	5	0	0
0871	37	chlorhexidine	1	0	1	0.25	0.01	2	2	Escherichia coli	E.coli	1	4	blood	1	4	5	0	0
0872	37	chlorhexidine	1	0	1	0.25	0.05	2	10	Escherichia coli	E.coli	1	48	blood	1	4	5	1	1
0873	37	chlorhexidine	1	0	1	0.1	0.01	0.8	2	CoNS	CoNS	1	3	blood	1	2	5	0	0
0874	37	chlorhexidine	1	0	1	0.25	0.01	2	2	CoNS	CoNS	1	6	blood	1	2	5	0	1
0875	37	chlorhexidine	1	0	1	0.25	0.01	2	2	Escherichia coli	E.coli	1	4	tracheal aspirate	1	4	5	0	0
0876	37	chlorhexidine	1	0	1	0.1	0.01	0.8	2	Staphylococcus aureus	Staphylococcus aureus	1	6	tracheal aspirate	1	2	5	0	0
0877	37	chlorhexidine	1	0	1	0.1	0.01	0.8	2	Staphylococcus aureus	Staphylococcus aureus	1	49	blood	1	2	5	0	0
0878	37	chlorhexidine	1	0	1	0.1	0.005	0.8	1	CoNS	CoNS	1	5	blood	1	2	5	0	0
0879	2	chlorhexidine	1	0	1	3	0.25	24	50	Pseudomonas aeruginosa	Pseudomonas aeruginosa	1	15	other	1	12	50	1	1
0880	2	chlorhexidine	1	0	1	0.5	0.1	4	20	Klebsiella spp.	Klebsiella spp.	1	16	blood	1	4	50	0	1
0881	2	chlorhexidine	1	0	1	0.1	0.01	0.8	2	CoNS	CoNS	1	15	blood	1	2	5	0	0
0882	2	chlorhexidine	1	0	1	0.25	0.01	2	2	Staphylococcus aureus	Staphylococcus aureus	1	8	tracheal aspirate	1	2	5	0	1
0883	2	chlorhexidine	1	0	1	0.25	0.025	2	5	Escherichia coli	E.coli	1	12	urine	1	4	5	1	1
0884	2	chlorhexidine	1	0	1	0.25	0.01	2	2	CoNS	CoNS	1	3	blood	1	2	5	0	1
0885	2	chlorhexidine	1	0	1	0.25	0.025	2	5	Staphylococcus aureus	Staphylococcus aureus	1	3	wound	1	2	5	1	1
0886	2	chlorhexidine	1	0	1	0.25	0.025	2	5	Escherichia coli	E.coli	1	3	wound	1	4	5	1	1
0887	12	chlorhexidine	1	0	1	0.5	0.025	4	5	Escherichia coli	E.coli	1	5	wound	1	4	5	1	1
0888	12	chlorhexidine	1	0	1	0.25	0.01	2	2	Escherichia coli	E.coli	1	6	urine	1	4	5	0	0
0889	12	chlorhexidine	1	0	1	0.25	0.025	2	5	Staphylococcus aureus	Staphylococcus aureus	1	7	tracheal aspirate	1	2	5	1	1
0895	23	chlorhexidine	1	0	1	0.25	0.01	2	2	Staphylococcus aureus	Staphylococcus aureus	1	3	tracheal aspirate	1	2	5	0	1
0899	23	chlorhexidine	1	0	1	0.25	0.01	2	2	Escherichia coli	E.coli	1	5	urine	1	4	5	0	0
0901	41	chlorhexidine	1	0	1	1	0.25	8	50	Pseudomonas aeruginosa	Pseudomonas aeruginosa	1	11	urine	1	12	50	1	0
0903	41	chlorhexidine	1	0	1	0.25	0.01	2	2	Escherichia coli	E.coli	1	9	urine	1	4	5	0	0
0904	41	chlorhexidine	1	0	1	0.1	0.01	0.8	2	Staphylococcus aureus	Staphylococcus aureus	1	4	other	1	2	5	0	0
0905	54	octenidine	2	0	1	0.25	0.01	2	2	Escherichia coli	E.coli	1	4	wound	1	4	5	0	0
0906	54	octenidine	2	0	1	1.5	0.25	12	50	Pseudomonas aeruginosa	Pseudomonas aeruginosa	1	4	wound	1	12	50	1	1
0907	54	octenidine	2	0	1	1.5	0.25	12	50	Pseudomonas aeruginosa	Pseudomonas aeruginosa	1	11	tracheal aspirate	1	12	50	1	1
0908	55	octenidine	2	0	1	0.5	0.25	4	50	Klebsiella spp.	Klebsiella oxytoca	1	4	urine	1	4	50	1	1
0909	54	octenidine	2	0	1	1	0.25	8	50	Pseudomonas aeruginosa	Pseudomonas aeruginosa	1	32	tracheal aspirate	1	12	50	1	0
0910	55	octenidine	2	0	1	0.5	0.25	4	50	Klebsiella spp.	Klebsiella variicola	1	8	tracheal aspirate	1	4	50	1	1
0911	54	octenidine	2	0	1	1	0.25	8	50	Pseudomonas aeruginosa	Pseudomonas aeruginosa	1	39	urine	1	12	50	1	0
0912	55	octenidine	2	0	1	0.5	0.1	4	20	Klebsiella spp.	Klebsiella pneumoniae	1	3	blood	1	4	50	0	1
0913	54	octenidine	2	0	1	1	0.25	8	50	Pseudomonas aeruginosa	Pseudomonas aeruginosa	1	24	tracheal aspirate	1	12	50	1	0
0914	54	octenidine	2	0	1	3	0.1	24	20	Pseudomonas aeruginosa	Pseudomonas aeruginosa	1	10	wound	1	12	50	0	1
0915	54	octenidine	2	0	1	3	0.25	24	50	Pseudomonas aeruginosa	Pseudomonas aeruginosa	1	15	other	1	12	50	1	1
0916	54	octenidine	2	0	1	0.1	0.005	0.8	1	CoNS	CoNS	1	3	blood	1	2	5	0	0
0917	54	octenidine	2	0	1	1	0.25	8	50	Pseudomonas aeruginosa	Pseudomonas aeruginosa	1	3	tracheal aspirate	1	12	50	1	0
0918	54	octenidine	2	0	1	0.5	0.025	4	5	Escherichia coli	E.coli	1	21	tracheal aspirate	1	4	5	1	1
0919	54	octenidine	2	0	1	0.25	0.01	2	2	Escherichia coli	E.coli	1	5	tracheal aspirate	1	4	5	0	0
0920	54	octenidine	2	0	1	0.25	0.025	2	5	Staphylococcus aureus	Staphylococcus aureus	1	5	tracheal aspirate	1	2	5	1	1
0921	53	control	3	0	1	0.5	0.25	4	50	Klebsiella spp.	Klebsiella pneumoniae	1	5	tracheal aspirate	1	4	50	1	1
0922	53	control	3	0	1	1	0.5	8	100	Pseudomonas aeruginosa	Pseudomonas aeruginosa	1	15	urine	1	12	50	1	0
0923	53	control	3	0	1	0.25	0.025	2	5	Escherichia coli	E.coli	1	3	wound	1	4	5	1	1
0924	53	control	3	0	1	1	0.25	8	50	Pseudomonas aeruginosa	Pseudomonas aeruginosa	1	3	urine	1	12	50	1	0
0925	53	control	3	0	1	0.25	0.01	2	2	Escherichia coli	E.coli	1	3	other	1	4	5	0	0
0926	59	chlorhexidine	1	0	1	0.5	0.25	4	50	Klebsiella spp.	Klebsiella oxytoca	1	8	tracheal aspirate	1	4	50	1	1
0927	59	chlorhexidine	1	0	1	0.5	0.01	4	2	Klebsiella spp.	Klebsiella pneumoniae	1	5	urine	1	4	50	0	1
0928	59	chlorhexidine	1	0	1	0.5	0.05	4	10	Escherichia coli	E.coli	1	5	urine	1	4	5	1	1
0929	59	chlorhexidine	1	0	1	0.5	0.05	4	10	Klebsiella spp.	Klebsiella oxytoca	1	5	tracheal aspirate	1	4	50	0	1
0930	59	chlorhexidine	1	0	1	0.5	0.25	4	50	Escherichia coli	E.coli	1	5	tracheal aspirate	1	4	5	1	1
0931	59	chlorhexidine	1	0	1	0.5	0.1	4	20	Klebsiella spp.	Klebsiella pneumoniae	1	15	tracheal aspirate	1	4	50	0	1
0932	59	chlorhexidine	1	0	1	5	0.25	40	50	Pseudomonas aeruginosa	Pseudomonas aeruginosa	1	9	tracheal aspirate	1	12	50	1	1
0933	41	chlorhexidine	1	0	1	0.25	0.01	2	2	Escherichia coli	E.coli	1	9	urine	1	4	5	0	0
0934	43	chlorhexidine	1	0	1	1	0.25	8	50	Pseudomonas aeruginosa	Pseudomonas aeruginosa	1	33	tracheal aspirate	1	12	50	1	0
0935	43	chlorhexidine	1	0	1	0.5	0.1	4	20	Klebsiella spp.	Klebsiella pneumoniae	1	5	tracheal aspirate	1	4	50	0	1
0936	43	chlorhexidine	1	0	1	0.25	0.01	2	2	Staphylococcus aureus	Staphylococcus aureus	1	3	tracheal aspirate	1	2	5	0	1
0938	4	chlorhexidine	1	0	1	0.25	0.025	2	5	Escherichia coli	E.coli	1	59	wound	1	4	5	1	1
0939	4	chlorhexidine	1	0	1	0.25	0.01	2	2	Escherichia coli	E.coli	1	9	tracheal aspirate	1	4	5	0	0
0940	4	chlorhexidine	1	0	1	0.25	0.01	2	2	Staphylococcus aureus	Staphylococcus aureus	1	9	blood	1	2	5	0	1
0941	27	chlorhexidine	1	0	1	0.5	0.25	4	50	Klebsiella spp.	Klebsiella pneumoniae	1	30	tracheal aspirate	1	4	50	1	1
0942	27	chlorhexidine	1	0	1	0.1	0.01	0.8	2	Staphylococcus aureus	Staphylococcus aureus	1	30	tracheal aspirate	1	2	5	0	0
0943	27	chlorhexidine	1	0	1	0.1	0.01	0.8	2	Staphylococcus aureus	Staphylococcus aureus	1	10	blood	1	2	5	0	0
0944	27	chlorhexidine	1	0	1	0.5	0.1	4	20	Klebsiella spp.	Klebsiella pneumoniae	1	7	blood	1	4	50	0	1
0945	27	chlorhexidine	1	0	1	0.25	0.005	2	1	CoNS	CoNS	1	7	blood	1	2	5	0	1
0946	27	chlorhexidine	1	0	1	0.25	0.01	2	2	CoNS	CoNS	1	34	blood	1	2	5	0	1
0947	27	chlorhexidine	1	0	1	0.1	0.005	0.8	1	CoNS	CoNS	1	10	blood	1	2	5	0	0
0948	27	chlorhexidine	1	0	1	0.25	0.025	2	5	CoNS	CoNS	1	40	blood	1	2	5	1	1
0949	27	chlorhexidine	1	0	1	0.1	0.005	0.8	1	CoNS	CoNS	1	7	blood	1	2	5	0	0
0950	27	chlorhexidine	1	0	1	0.25	0.01	2	2	CoNS	CoNS	1	13	blood	1	2	5	0	1
0952	11	chlorhexidine	1	0	1	0.5	0.025	4	5	Escherichia coli	Keine Angabe	1	3	other	1	4	5	1	1
0953	11	chlorhexidine	1	0	1	0.25	0.025	2	5	Escherichia coli	E.coli	1	3	other	1	4	5	1	1
0954	11	chlorhexidine	1	0	1	0.5	0.25	4	50	Klebsiella spp.	Klebsiella oxytoca	1	11	blood	1	4	50	1	1
0955	11	chlorhexidine	1	0	1	0.25	0.01	2	2	Escherichia coli	E.coli	1	11	blood	1	4	5	0	0
0956	11	chlorhexidine	1	0	1	0.5	0.25	4	50	Klebsiella spp.	Klebsiella pneumoniae	1	4	blood	1	4	50	1	1
0957	11	chlorhexidine	1	0	1	0.5	0.1	4	20	Klebsiella spp.	Klebsiella pneumoniae	1	23	tracheal aspirate	1	4	50	0	1
0958	11	chlorhexidine	1	0	1	0.25	0.01	2	2	Escherichia coli	E.coli	1	4	tracheal aspirate	1	4	5	0	0
0960	11	chlorhexidine	1	0	1	0.5	0.25	4	50	Klebsiella spp.	Klebsiella pneumoniae	1	4	tracheal aspirate	1	4	50	1	1
0961	11	control	3	0	1	0.1	0.01	0.8	2	Staphylococcus aureus	Staphylococcus aureus	1	21	other	1	2	5	0	0
0962	11	control	3	0	1	0.1	0.005	0.8	1	CoNS	CoNS	1	3	blood	1	2	5	0	0
0963	11	control	3	0	1	0.5	0.1	4	20	Klebsiella spp.	Klebsiella pneumoniae	1	5	other	1	4	50	0	1
0964	11	control	3	0	1	0.25	0.025	2	5	Staphylococcus aureus	Staphylococcus aureus	1	8	blood	1	2	5	1	1
0965	11	control	3	0	1	0.25	0.01	2	2	Escherichia coli	E.coli	1	13	wound	1	4	5	0	0
0966	11	control	3	0	1	0.5	0.1	4	20	Klebsiella spp.	Klebsiella oxytoca	1	13	wound	1	4	50	0	1
0967	11	control	3	0	1	0.5	0.1	4	20	Klebsiella spp.	Klebsiella oxytoca	1	11	other	1	4	50	0	1
0968	11	control	3	0	1	0.05	0.005	0.4	1	Staphylococcus aureus	Staphylococcus aureus	1	14	other	1	2	5	0	0
0969	11	control	3	0	1	0.25	0.05	2	10	Escherichia coli	E.coli	1	3	other	1	4	5	1	1
0970	11	control	3	0	1	3	0.25	24	50	Pseudomonas aeruginosa	Pseudomonas aeruginosa	1	12	other	1	12	50	1	1
0971	13	octenidine	2	0	1	1	0.25	8	50	Pseudomonas aeruginosa	Pseudomonas aeruginosa	1	4	tracheal aspirate	1	12	50	1	0
0972	13	octenidine	2	0	1	0.1	0.01	0.8	2	Staphylococcus aureus	Staphylococcus aureus	1	3	tracheal aspirate	1	2	5	0	0
0973	13	octenidine	2	0	1	0.25	0.025	2	5	Escherichia coli	E.coli	1	5	urine	1	4	5	1	1
0974	13	octenidine	2	0	1	1	0.25	8	50	Pseudomonas aeruginosa	Pseudomonas aeruginosa	1	31	urine	1	12	50	1	0
0975	13	octenidine	2	0	1	0.25	0.01	2	2	Staphylococcus aureus	Staphylococcus aureus	1	25	tracheal aspirate	1	2	5	0	1
0977	11	chlorhexidine	1	0	1	0.5	0.1	4	20	Klebsiella spp.	Klebsiella pneumoniae	1	4	urine	1	4	50	0	1
0978	11	chlorhexidine	1	0	1	0.1	0.001	0.8	0.2	CoNS	CoNS	1	5	blood	1	2	5	0	0
0979	11	chlorhexidine	1	0	1	0.25	0.025	2	5	Escherichia coli	E.coli	1	3	blood	1	4	5	1	1
0980	11	chlorhexidine	1	0	1	0.5	0.1	4	20	Klebsiella spp.	Klebsiella oxytoca	1	32	blood	1	4	50	0	1
0982	11	chlorhexidine	1	0	1	0.1	0.01	0.8	2	Staphylococcus aureus	Staphylococcus aureus	1	9	blood	1	2	5	0	0
0983	11	chlorhexidine	1	0	1	0.5	0.25	4	50	Klebsiella spp.	Klebsiella oxytoca	1	37	tracheal aspirate	1	4	50	1	1
0984	11	chlorhexidine	1	0	1	0.25	0.01	2	2	Staphylococcus aureus	Staphylococcus aureus	1	5	tracheal aspirate	1	2	5	0	1
0985	11	chlorhexidine	1	0	1	0.25	0.01	2	2	Escherichia coli	E.coli	1	5	urine	1	4	5	0	0
0986	9	control	3	0	1	0.25	0.025	2	5	Staphylococcus aureus	Staphylococcus aureus	1	57	blood	1	2	5	1	1
0988	9	control	3	0	1	0.25	0.025	2	5	Staphylococcus aureus	Staphylococcus aureus	1	57	blood	1	2	5	1	1
0990	30	octenidine	2	0	1	1.5	0.25	12	50	Pseudomonas aeruginosa	Pseudomonas aeruginosa	1	33	tracheal aspirate	1	12	50	1	1
0991	30	octenidine	2	0	1	3	0.25	24	50	Pseudomonas aeruginosa	Pseudomonas aeruginosa	1	33	other	1	12	50	1	1
0993	30	octenidine	2	0	1	0.5	0.25	4	50	Klebsiella spp.	Klebsiella pneumoniae	1	20	tracheal aspirate	1	4	50	1	1
0995	30	octenidine	2	0	1	2	0.25	16	50	Pseudomonas aeruginosa	Pseudomonas aeruginosa	1	24	tracheal aspirate	1	12	50	1	1
0857	51	chlorhexidine	1	0	1	0.5	0.1	4	20	Klebsiella spp.	Klebsiella pneumoniae	1	5	tracheal aspirate	1	4	50	0	1
0020	34	octenidine	2	1	0	1	0.5	8	100	Pseudomonas aeruginosa	Pseudomonas aeruginosa	1	3	wound	1	12	50	1	0
0123	44	chlorhexidine	1	1	0	0.5	0.05	4	10	Escherichia coli	E.coli	1	14	wound	1	4	5	1	1
0130	17	chlorhexidine	1	1	0	0.25	0.01	2	2	Escherichia coli	E.coli	1	11	tracheal aspirate	1	4	5	0	0
0134	17	chlorhexidine	1	1	0	0.5	0.075	4	15	Escherichia coli	E.coli	1	5	tracheal aspirate	1	4	5	1	1
0330	51	chlorhexidine	1	1	0	0.25	0.025	2	5	Escherichia coli	E.coli	1	8	tracheal aspirate	1	4	5	1	1
0336	51	chlorhexidine	1	1	0	0.5	0.025	4	5	Escherichia coli	E.coli	1	3	urine	1	4	5	1	1
0343	25	control	3	1	0	0.75	0.05	6	10	Escherichia coli	E.coli	1	37	urine	1	4	5	1	1
0415	11	chlorhexidine	1	1	0	1	0.025	8	5	Escherichia coli	E.coli	1	4	tracheal aspirate	1	4	5	1	1
0416	11	chlorhexidine	1	1	0	0.75	0.025	6	5	Escherichia coli	E.coli	1	7	urine	1	4	5	1	1
0417	11	chlorhexidine	1	1	0	0.75	0.025	6	5	Escherichia coli	E.coli	1	3	urine	1	4	5	1	1
0418	11	chlorhexidine	1	1	0	0.25	0.025	2	5	Staphylococcus aureus		1	5	tracheal aspirate	1	2	5	1	1
0420	11	chlorhexidine	1	1	0	0.25	0.025	2	5	Staphylococcus aureus		1	5	wound	1	2	5	1	1
0421	11	chlorhexidine	1	1	0	0.75	0.025	6	5	Escherichia coli	E.coli	1	3	wound	1	4	5	1	1
0422	11	chlorhexidine	1	1	0	0.25	0.025	2	5	Staphylococcus aureus		1	4	blood	1	2	5	1	1
0424	11	chlorhexidine	1	1	0	0.5	0.025	4	5	Staphylococcus aureus		1	13	tracheal aspirate	1	2	5	1	1
0542	11	control	3	1	0	2	0.25	16	50	Klebsiella spp.	Klebsiella pneumoniae	1	20	tracheal aspirate	1	4	50	1	1
0364	20	chlorhexidine	1	1	0	1	0.25	8	50	Klebsiella spp.	Klebsiella pneumoniae	1	5	BAL	1	4	50	1	1
0684	32	control	3	0	1	0.25	0.05	2	10	Staphylococcus aureus		1	4	wound	1	2	5	1	1
0740	39	control	3	0	1	0.5	0.01	4	2	Escherichia coli	E.coli	1	26	other	1	4	5	0	0
0815	6	octenidine	2	0	1	0.1	0.005	0.8	1	CoNS	CoNS	1	3	blood	1	2	5	0	0
0822	6	octenidine	2	0	1	1	0.1	8	20	Klebsiella spp.	Klebsiella pneumoniae	1	40	tracheal aspirate	1	4	50	0	1
0864	42	chlorhexidine	1	0	1	0.5	0.1	4	20	Klebsiella spp.	Klebsiella pneumoniae	1	7	other	1	4	50	0	1
0898	23	chlorhexidine	1	0	1	0.25	0.01	2	2	CoNS	CoNS	1	12	blood	1	2	5	0	1
0902	41	chlorhexidine	1	0	1	0.25	0.025	2	5	CoNS	CoNS	1	10	blood	1	2	5	1	1
